# Supplementary material for: Condensate-forming eIF4ET ensures adequate levels of meiotic proteins to support oocyte storage
Source: Life Sci Alliance. 2025 May 29;8(8):e202503387. doi: 10.26508/lsa.202503387 (PMC12122253; doi:10.26508/lsa.202503387)
Supplement: Supplementary file 5 [file LSA-2025-03387_Supplemental_Data_2.xlsx]

## Sheet: Plotted Data
gene_id	IFETKD_A	IFETKD_B	IFETKD_C	WT_A	WT_B	WT_C			log2(FoldChange)	pvalue	padj
F54C9.8	616.141	573.682	636.769	27298	26445.1	23648			-5.40498	0	0
F56F3.1	3446.94	3607.46	3583.41	24753.9	23513.9	22849.4			-2.74101	1.2587e-191	9.22751e-188
ZK666.6	8474.21	7966.76	8704.48	183.343	88.5283	130.322			5.94964	3.94128e-161	1.92623e-157
F35E12.5	1031.45	955.568	1004.36	122.229	145.242	112.388			2.98369	6.70584e-81	2.45803e-77
F52B11.3	786.988	747.576	784.816	97.7828	100.978	114.779			2.89043	1.59343e-74	4.67258e-71
W01F3.3	530.717	528.503	587.14	49.7645	47.0307	49.0202			3.49367	1.84872e-71	4.51765e-68
C34G6.6	1399.49	1425.25	1398.03	198.185	243.453	257.057			2.60244	3.9732e-71	8.32216e-68
F35E12.6	6464.94	5875.76	6176.75	1767.08	1825.9	1615.27			1.83011	7.38716e-64	1.35388e-60
C09F9.2	663.397	590.73	617.422	69.8449	82.9953	88.4754			2.96562	2.74182e-61	4.46673e-58
Y46C8AL.2	1024.18	1863.4	965.669	4.3653	4.14976	4.78245			8.17747	7.44069e-60	1.09095e-56
C44H4.3	616.141	537.88	559.381	74.2102	62.2465	90.8666			2.90961	2.85285e-51	3.80259e-48
M28.8	1508.55	1490.04	1556.17	275.014	308.466	197.276			2.54552	5.9661e-47	7.28959e-44
F23H12.4	639.769	671.71	582.934	107.386	96.8278	129.126			2.50497	7.85722e-46	8.86174e-43
ZK637.6	201.745	182.419	206.088	835.519	740.041	789.105			-2.00379	1.16655e-44	1.22171e-41
R09B3.4	393.494	386.148	383.576	1447.53	1261.53	1255.39			-1.7704	9.63991e-44	9.42269e-41
C54D1.2	863.325	1139.69	860.522	61.9873	89.9115	32.2816			3.96737	1.00962e-41	9.25191e-39
ZK783.1	1362.24	1169.53	1417.38	182.47	107.894	200.863			2.99959	1.57727e-41	1.36035e-38
C06A1.4	1933.85	2140.44	1911.15	7156.48	6726.77	5683.95			-1.70904	4.9319e-38	4.01731e-35
Y65B4BL.1	303.527	260.842	278.429	34.0494	35.9646	38.2596			2.96516	4.19092e-37	3.23407e-34
F02H6.3	261.724	203.729	250.67	852.98	917.098	936.165			-1.91784	3.28166e-36	2.40579e-33
T22D1.5	3665.95	3153.97	3516.11	10270.7	10107.4	8878.63			-1.50118	1.03669e-35	7.23809e-33
Y37B11A.1	494.367	492.701	487.04	80.3216	70.546	112.388			2.48465	1.20714e-34	8.04502e-32
Y69A2AR.21	656.127	594.14	663.687	1825.57	1673.74	1946.46			-1.50905	8.99266e-34	5.73262e-31
F09C12.2	196.293	211.401	234.688	12.2229	15.2158	4.78245			4.32174	1.31036e-33	8.00523e-31
F01G10.3	643.404	672.563	583.775	182.47	174.29	181.733			1.81719	1.36687e-33	8.01642e-31
F40E10.1	492.549	430.474	492.087	32.3033	45.6474	72.9324			3.24573	1.00288e-32	5.65546e-30
T05G5.7	2697.21	2651.89	2705.22	9173.25	9385.38	7069.66			-1.66993	5.33119e-32	2.89503e-29
F33H1.3	1325.88	1250.51	1350.09	3193.66	3054.23	2913.71			-1.22268	1.94103e-31	1.01641e-28
C25G4.4	199.019	212.254	220.388	616.381	669.495	691.065			-1.64421	8.94265e-31	4.52128e-28
Y40B10A.8	757.908	756.1	756.216	1752.23	1720.77	1880.7			-1.23773	9.77181e-31	4.77581e-28
Y75B12B.1	1865.69	1544.59	1818.62	4865.57	4671.25	4366.38			-1.41106	7.61734e-30	3.60276e-27
R11H6.5	858.781	745.871	869.775	2294.4	2236.72	2698.5			-1.54687	1.40045e-29	6.4167e-27
C50E3.5	907.854	790.197	879.869	2071.77	2041.68	2081.56			-1.26516	2.39025e-29	1.06199e-26
F43D2.2	70.8835	84.39	79.9116	313.429	351.347	332.381			-2.08082	4.18016e-29	1.80263e-26
F55C9.5	195.384	167.928	205.247	20.9535	15.2158	17.9342			3.37043	5.82717e-29	2.44108e-26
ZK1127.7	378.954	474.8	383.576	1669.29	1650.22	1280.5			-1.89443	6.76323e-29	2.75451e-26
F02H6.4	179.026	164.518	185.9	666.145	829.953	604.98			-1.98698	7.60998e-29	3.01561e-26
F54D8.1	694.295	802.131	662.005	158.024	152.158	210.428			2.05261	9.26326e-29	3.57416e-26
C04G6.1	452.564	507.193	544.24	91.6714	125.876	77.7149			2.35842	1.13319e-28	4.26022e-26
F30B5.4	612.506	670.006	614.058	1850.89	1806.53	1539.95			-1.45464	1.71441e-28	6.17124e-26
T25G3.2	9741.03	8847.31	10202.6	21699.1	21600.9	20631.5			-1.15092	1.72569e-28	6.17124e-26
K04C1.5	708.835	604.369	667.893	1586.35	1664.06	1704.94			-1.32255	8.9004e-28	3.10709e-25
Y54G2A.9	853.328	874.587	870.616	235.726	179.823	274.991			1.9079	2.38075e-27	8.11781e-25
EEED8.1	2296.44	2191.58	2208.93	4639.45	4781.91	4401.05			-1.04541	5.4479e-27	1.81539e-24
C25A1.8	15759.8	14589.2	14893.8	38583.2	39277.5	32398.7			-1.28515	6.79246e-27	2.21314e-24
T07H8.5	195.384	155.141	148.047	6.98449	1.38325	8.36929			4.82749	1.57546e-26	5.02161e-24
Y39B6A.37	746.094	794.46	751.169	1994.07	2029.23	1708.53			-1.32257	3.66499e-26	1.14332e-23
C32H11.1	159.033	265.104	227.958	0.873061	4.14976	4.78245			6.17737	4.86065e-26	1.48473e-23
B0464.9	444.385	475.653	456.758	1094.82	1042.97	1070.07			-1.22072	5.40852e-26	1.61836e-23
F55G11.4	4922.77	8071.61	4822.46	685.353	636.297	258.253			3.49467	5.5192e-26	1.61845e-23
T05H4.14	1969.29	1818.22	2046.58	4114.74	4449.93	4662.89			-1.18069	8.28141e-26	2.38082e-23
ZK858.3	3187.03	2893.98	3029.91	6241.51	6202.51	5980.46			-1.01606	1.21282e-25	3.41969e-23
W01G7.3	410.761	337.56	389.464	1032.83	973.811	1025.84			-1.41519	1.33944e-25	3.70545e-23
H27M09.4	858.781	807.246	890.804	98.6559	58.0967	160.212			3.0079	4.56717e-25	1.24007e-22
H28O16.2	777.901	797.017	769.675	1653.58	1709.7	1602.12			-1.08233	7.70064e-25	2.05285e-22
ZK546.15	484.371	482.472	459.282	1313.08	1301.64	1092.79			-1.37879	9.80908e-25	2.56823e-22
C28C12.2	4015.82	4043.05	4010.72	11203.1	10879.3	8718.41			-1.35166	1.15627e-24	2.97425e-22
T23G4.3	683.39	640.171	659.481	1568.89	1413.69	1468.21			-1.16747	1.44419e-24	3.65082e-22
D2013.2	1106.87	1010.12	1208.77	2625.29	2525.82	2508.4			-1.20373	1.89647e-24	4.71289e-22
C04F5.9	408.943	417.688	409.652	981.32	1084.47	943.339			-1.28234	2.4621e-24	6.01656e-22
C32H11.12	1145.95	1626.43	1139.79	325.652	237.92	334.772			2.11948	3.37844e-24	8.12045e-22
F55C9.3	172.665	129.569	189.264	14.842	6.91627	8.36929			3.96624	4.41652e-24	1.04444e-21
C06E7.1	1248.64	1195.95	1275.22	2486.48	2511.99	2690.13			-1.04734	5.20709e-24	1.21185e-21
R09F10.4	505.272	527.651	481.993	159.77	186.739	168.582			1.56181	1.05014e-23	2.32637e-21
C08E8.4	670.667	617.155	679.669	234.853	179.823	174.56			1.73109	1.05692e-23	2.32637e-21
Y47D3A.14	122.683	133.831	132.064	427.8	376.245	454.333			-1.69632	1.06306e-23	2.32637e-21
F35C5.5	1919.31	2264.04	2012.09	807.581	735.891	604.98			1.52655	2.36235e-23	5.09365e-21
E01A2.1	904.219	871.178	922.769	1870.1	1845.26	2042.11			-1.09342	2.75201e-23	5.84782e-21
C52E4.1	2569.07	3438.68	2614.37	9822.81	7686.75	9544.58			-1.64984	7.3479e-23	1.51739e-20
C06A1.12	286.26	263.399	226.276	681.861	737.275	756.823			-1.48747	1.3311e-22	2.71064e-20
C36F7.2	660.67	676.825	717.522	1448.41	1441.35	1410.82			-1.06528	1.46843e-22	2.94933e-20
R10D12.13	275.355	264.252	269.176	677.495	626.614	665.957			-1.28575	1.56755e-22	3.10395e-20
Y63D3A.4	582.517	661.481	579.57	1533.09	1430.29	1349.85			-1.24255	1.58775e-22	3.10395e-20
F58A4.3	1932.94	1872.78	1968.35	5004.38	4791.59	3959.87			-1.25257	4.59364e-22	8.8621e-20
F54E7.8	829.7	754.396	841.175	1866.6	1781.63	2154.5			-1.2587	6.87014e-22	1.29141e-19
K07A1.2	4753.74	5240.71	4636.56	11599.5	10658	9799.25			-1.13172	9.55358e-22	1.7731e-19
F57C2.3	500.728	397.23	492.087	1267.68	1178.53	1441.91			-1.48438	1.35054e-21	2.47521e-19
F40G9.11	478.918	550.666	405.446	1354.12	1286.43	1264.96			-1.44488	1.51517e-21	2.74264e-19
K01G5.1	677.937	583.058	698.175	1565.4	1459.33	1675.05			-1.26273	2.73067e-21	4.88257e-19
ZK1290.8	561.615	454.342	605.646	140.563	114.81	167.386			1.93627	4.18212e-21	7.38775e-19
Y51F10.2	2750.82	2924.67	2720.36	6265.96	6143.03	5332.44			-1.07947	5.23242e-21	9.13307e-19
W02B12.10	863.325	737.347	785.657	1688.5	1716.62	1685.82			-1.09332	7.69793e-21	1.32785e-18
C53B4.7	674.302	654.662	669.575	290.729	247.603	243.905			1.34793	9.89432e-21	1.68687e-18
ZC15.10	209.015	205.434	232.164	46.2722	53.9469	52.607			2.09003	1.33453e-20	2.24907e-18
Y46C8AL.4	139.949	306.873	151.411	11.3498	11.066	3.58684			4.50881	1.6253e-20	2.70796e-18
Y111B2A.10	731.554	710.922	725.934	1514.76	1504.98	1386.91			-1.02331	1.78124e-20	2.93444e-18
Y37D8A.11	1318.61	1534.36	1235.69	3164.85	3068.06	2969.9			-1.17056	2.14874e-20	3.50054e-18
B0336.8	507.998	455.195	484.517	1083.47	998.71	1053.34			-1.11609	5.05115e-20	8.05e-18
C28D4.3	8733.21	9526.7	8844.11	19148	19379.4	16660.9			-1.02585	6.70231e-20	1.05666e-17
T05G11.1	159.942	179.009	159.823	575.347	525.637	432.812			-1.62204	7.30587e-20	1.12756e-17
F53B3.5	497.093	435.589	492.087	163.262	182.59	184.124			1.43077	3.9875e-19	5.90553e-17
R10D12.12	319.884	251.465	297.776	821.55	708.226	894.319			-1.48114	4.16715e-19	6.10988e-17
Y17G7A.1	4840.07	5637.94	4659.27	13170.1	12056.4	10528.6			-1.24013	4.35363e-19	6.32009e-17
F35D2.3	199.928	213.106	202.723	52.3837	33.1981	47.8245			2.18603	4.82013e-19	6.9287e-17
W04G3.8	163.577	149.174	121.97	16.5882	19.3656	25.1079			2.84528	6.78006e-19	9.55858e-17
T10B5.6	1437.66	1538.63	1518.32	4248.31	4015.59	3095.44			-1.33778	8.20093e-19	1.14516e-16
R08E5.2	295.348	357.166	321.329	853.854	888.049	734.107			-1.34574	1.0184e-18	1.39549e-16
C52D10.9	555.254	471.391	550.97	195.566	213.021	193.689			1.39143	1.37946e-18	1.85557e-16
ZK1055.1	4338.43	4625.26	4398.5	12129.4	11843.4	8925.25			-1.29989	1.91214e-18	2.52575e-16
C01G10.7	601.601	560.895	656.116	1286.02	1280.89	1226.7			-1.06075	3.64378e-18	4.77009e-16
C50B8.2	717.014	623.122	655.275	1424.84	1520.2	1325.94			-1.09779	3.96657e-18	5.13011e-16
C29E6.1	426.21	329.888	400.399	130.959	118.96	106.41			1.69368	3.98877e-18	5.13011e-16
Y4C6A.3	416.213	354.609	388.623	825.043	977.961	972.034			-1.25778	4.33186e-18	5.52293e-16
F56D1.2	1095.97	1260.74	1155.77	2665.45	2654.47	2263.3			-1.11034	4.85288e-18	6.13388e-16
F25B5.4	18832.3	22285.8	18950	47594.9	47509.3	39408.6			-1.16308	4.94845e-18	6.15322e-16
H04M03.3	231.734	253.17	203.564	682.734	634.914	549.982			-1.44107	4.95212e-18	6.15322e-16
F35E12.8	824.248	868.621	762.105	155.405	197.805	74.128			2.52436	5.66178e-18	6.97589e-16
CD4.4	883.317	750.134	836.128	1673.66	1669.59	1651.14			-1.0163	6.30081e-18	7.69853e-16
R11G11.14	18.1753	17.9009	22.7117	201.677	130.026	393.357			-3.62412	7.25584e-18	8.79216e-16
C50E3.13	221.738	256.58	259.082	579.712	604.482	563.134			-1.2434	8.29647e-18	9.97073e-16
ZK973.3	1520.36	1746.62	1672.26	3690.43	3747.24	3137.29			-1.09822	9.13021e-18	1.08255e-15
Y54G2A.12	319.884	250.613	280.952	661.78	731.742	760.41			-1.33848	9.15536e-18	1.08255e-15
C13G5.2	1350.42	1200.21	1410.65	2647.99	2541.04	2752.3			-1.00357	9.57263e-18	1.12283e-15
F32B6.3	552.528	456.047	566.111	1189.98	1150.87	1208.77			-1.17295	9.66634e-18	1.12482e-15
R13A1.2	934.208	1186.57	968.192	2614.82	2603.28	2202.32			-1.26435	2.01005e-17	2.2846e-15
W05F2.3	3926.76	5151.2	3994.74	13166.6	13658.3	9928.37			-1.4913	2.09118e-17	2.33875e-15
F54D5.1	453.473	400.639	444.14	963.859	894.966	890.732			-1.08383	2.10554e-17	2.33875e-15
Y48G8AL.14	890.587	779.116	904.263	1946.05	1789.93	1694.18			-1.07769	2.29692e-17	2.53214e-15
H11L12.1	729.736	1099.63	668.734	3142.15	3387.59	2461.77			-1.84761	2.34476e-17	2.56559e-15
ZK1127.1	2694.48	2824.08	2686.71	5620.77	5995.03	4903.21			-1.00941	2.88322e-17	3.13139e-15
C44H4.2	140.858	129.569	133.747	20.9535	16.5991	29.8903			2.57878	4.86136e-17	5.24098e-15
ZK1010.3	1039.62	927.438	1064.09	2170.43	1931.02	2314.71			-1.08232	6.81687e-17	7.24268e-15
R53.6	1007.82	860.096	1037.17	1923.35	2036.15	1997.87			-1.03583	7.33947e-17	7.74183e-15
K03B4.7	1222.29	1229.2	1231.48	2867.13	2987.83	2302.75			-1.14728	8.62686e-17	9.03479e-15
ZK381.5	216.286	195.205	210.294	57.622	60.8632	63.3675			1.77701	9.70425e-17	1.0091e-14
C39E9.12	1437.66	1680.13	1455.23	3983.78	3647.64	3032.08			-1.2217	1.43545e-16	1.47179e-14
F55A12.4	335.333	323.069	337.311	736.863	670.878	815.408			-1.15957	1.77806e-16	1.79792e-14
F56A8.8	143.585	145.765	145.523	27.9379	37.3479	29.8903			2.2084	1.85988e-16	1.86777e-14
R04D3.4	704.291	606.926	691.446	282.872	284.95	312.055			1.1871	2.35239e-16	2.31481e-14
C06B3.7	32.7155	23.0155	42.0587	156.278	206.105	160.212			-2.41377	2.86919e-16	2.76764e-14
W01C8.3	365.323	418.54	340.676	89.0522	118.96	58.5851			2.08273	3.93191e-16	3.74349e-14
Y37D8A.21	461.651	569.42	518.164	1086.96	1153.63	1065.29			-1.09262	5.79533e-16	5.38006e-14
F10G2.4	288.987	242.089	286.841	75.0832	74.6957	98.0403			1.7248	6.17101e-16	5.65496e-14
T06A10.3	577.973	491.849	514.799	1116.64	1256	1060.51			-1.11495	7.71256e-16	6.93752e-14
F35E12.10	1486.74	1247.95	1313.07	615.508	690.244	594.22			1.09237	1.17039e-15	1.04001e-13
T25B6.7	129.953	184.976	119.447	11.3498	19.3656	25.1079			2.99009	1.20458e-15	1.06395e-13
F59E12.10	236.278	242.941	220.388	497.645	536.703	599.002			-1.22195	1.22588e-15	1.07628e-13
F23D12.10	339.877	304.316	333.105	103.894	94.0613	131.517			1.56765	1.34778e-15	1.17625e-13
C27C7.1	1954.75	2593.08	1889.28	6107.06	6227.41	4758.54			-1.40891	1.54133e-15	1.33722e-13
F46B6.4	472.557	412.573	504.705	982.193	1000.09	943.339			-1.07375	1.59793e-15	1.37817e-13
F29A7.6	365.323	331.593	325.535	781.389	675.028	737.694			-1.10384	1.87141e-15	1.59526e-13
F52D1.1	408.943	418.54	429.84	171.993	190.889	153.039			1.28776	1.98465e-15	1.67235e-13
C25F9.11	123.592	86.9473	98.4175	6.11143	6.91627	15.543			3.45705	2.76606e-15	2.30431e-13
F15B10.3	227.191	218.221	234.688	81.1947	66.3962	60.9763			1.69377	2.87791e-15	2.38395e-13
ZK686.1	496.184	329.888	490.405	1294.75	1337.61	1993.09			-1.81285	3.77983e-15	3.07888e-13
T11F8.3	9553.82	12942.4	9407.7	33746.4	34206.5	23776			-1.52364	4.04806e-15	3.27915e-13
C46F4.1	243.548	203.729	226.276	70.7179	53.9469	40.6509			2.01067	4.72743e-15	3.76704e-13
F02E9.1	261.724	218.221	253.194	561.378	520.104	564.33			-1.16803	5.90294e-15	4.62828e-13
B0304.2	816.978	770.592	847.904	1789.77	1709.7	1463.43			-1.02746	6.02807e-15	4.70126e-13
F44G3.2	96.3288	140.65	96.7351	16.5882	11.066	5.97807			3.26995	1.02118e-14	7.71784e-13
Y105C5B.13	428.936	407.459	497.134	148.42	192.272	139.887			1.47881	1.15554e-14	8.64417e-13
C42C1.12	225.373	218.221	238.053	480.183	506.271	587.046			-1.20559	1.27408e-14	9.48248e-13
R08E3.3	1079.61	906.98	1044.74	448.753	491.055	377.814			1.20276	1.39761e-14	1.03494e-12
F52H3.4	527.082	485.882	628.358	1165.54	1193.75	1141.81			-1.0926	1.92098e-14	1.40127e-12
F49F1.7	209.924	243.793	232.164	64.6065	85.7618	69.3456			1.6544	2.11868e-14	1.53783e-12
R06C7.2	292.622	265.956	280.952	554.394	611.398	571.503			-1.04795	2.70366e-14	1.95276e-12
F26H11.6	753.364	605.221	784.816	1623.89	1438.58	1687.01			-1.14842	2.81743e-14	2.02496e-12
C07E3.3	444.385	624.827	429.84	137.071	131.409	68.15			2.15193	2.88628e-14	2.06433e-12
B0041.5	1495.82	1201.07	1514.96	2809.51	2756.83	3002.19			-1.02468	4.18091e-14	2.91907e-12
K05F1.10	149.946	193.5	158.141	45.3992	33.1981	23.9123			2.27024	4.633e-14	3.2042e-12
C52A10.1	622.502	641.876	579.57	286.364	302.933	312.055			1.03443	4.73767e-14	3.2612e-12
Y56A3A.20	1278.63	1645.18	1255.03	3858.93	3575.71	2857.52			-1.30053	4.93157e-14	3.37881e-12
T23G4.1	394.403	388.706	367.593	178.977	156.308	148.256			1.24491	6.14896e-14	4.17389e-12
F29C12.5	226.282	167.075	206.929	48.8914	62.2465	57.3894			1.84283	6.66869e-14	4.46467e-12
Y43F8C.8	258.997	292.382	255.717	591.062	536.703	567.916			-1.07233	7.53242e-14	5.02001e-12
F39B2.11	826.974	821.737	790.704	1531.35	1514.66	1874.72			-1.01223	7.81325e-14	5.18361e-12
T07C4.12	213.559	245.498	267.494	514.233	545.002	564.33			-1.15822	7.9206e-14	5.23117e-12
C05E4.9	2770.82	5499.84	2772.51	15671.4	12196.2	15305			-1.96697	9.22694e-14	6.06661e-12
F40H6.4	276.264	273.628	291.047	105.64	85.7618	62.1719			1.71893	9.37813e-14	6.13849e-12
T13C2.4	265.359	167.928	242.258	632.969	586.5	676.717			-1.49001	1.04661e-13	6.82015e-12
Y41D4B.10	307.162	313.692	291.047	123.975	95.4446	124.344			1.39924	1.0925e-13	7.05648e-12
T23H4.3	246.275	228.45	260.764	62.8604	84.3785	90.8666			1.63963	1.10531e-13	7.10792e-12
C06B3.6	358.961	264.252	379.37	1603.81	1565.84	816.604			-1.99163	1.1748e-13	7.5218e-12
B0244.8	10840.6	11194.9	10783.9	24127.9	23702.1	18456.7			-1.0142	1.36027e-13	8.59666e-12
B0393.5	184.479	220.778	171.6	46.2722	65.013	50.2158			1.85095	1.42422e-13	8.9622e-12
Y53C12B.6	103.599	75.8658	114.4	5.23837	16.5991	8.36929			3.35183	1.65993e-13	1.03127e-11
F17C8.1	332.607	335.003	328.058	140.563	112.044	145.865			1.31467	1.87582e-13	1.1556e-11
M199.4	1118.69	825.147	995.951	281.999	319.532	431.616			1.51059	1.92547e-13	1.18123e-11
T16H12.11	533.444	496.111	620.787	1134.11	1199.28	1062.9			-1.0407	1.94673e-13	1.18929e-11
Y69A2AR.5	92.6938	95.4715	107.67	470.58	313.999	881.167			-2.49339	2.12881e-13	1.28447e-11
C02F12.8	179.935	226.745	180.853	453.119	533.936	450.746			-1.2889	2.15961e-13	1.29771e-11
F46B3.1	95.4201	119.339	85.7998	0	0	0			8.91263	3.00446e-13	1.77627e-11
Y43E12A.3	361.688	266.809	349.088	706.306	758.023	769.975			-1.19224	4.29298e-13	2.49776e-11
Y38H6C.8	58.1608	103.143	67.294	6.11143	4.14976	3.58684			4.00555	4.43439e-13	2.56984e-11
Y60A3A.18	517.995	588.173	538.352	240.092	208.871	274.991			1.18174	5.89771e-13	3.36171e-11
F42A9.8	328.063	250.613	338.994	790.12	793.988	1225.5			-1.61412	5.91544e-13	3.36171e-11
T07C4.6	206.289	190.091	179.17	465.341	432.959	389.77			-1.16445	7.13005e-13	4.00539e-11
C42D8.5	112.687	88.6521	83.2763	18.3343	15.2158	14.3474			2.55541	1.03423e-12	5.72225e-11
Y92C3B.1	451.655	388.706	433.205	969.971	929.547	1396.48			-1.37182	1.21743e-12	6.66045e-11
Y39H10A.3	991.46	1251.36	954.734	2537.99	2445.59	2046.89			-1.1368	1.28759e-12	6.99207e-11
Y41C4A.14	333.516	318.807	333.105	736.863	749.724	595.416			-1.07945	1.33428e-12	7.13986e-11
F56A11.3	243.548	222.483	233.847	82.0677	98.2111	69.3456			1.49272	1.48248e-12	7.90407e-11
ZK262.9	111.778	118.487	110.194	31.4302	22.1321	23.9123			2.11348	1.53171e-12	8.10754e-11
H31G24.3	359.87	303.463	340.676	638.208	670.878	735.302			-1.0254	1.64766e-12	8.65877e-11
Y48E1B.12	1189.57	1486.63	1099.42	3190.16	3123.39	2439.05			-1.2131	1.99283e-12	1.02884e-10
C49G7.10	139.041	113.372	124.494	378.035	455.091	286.947			-1.57056	2.08473e-12	1.0725e-10
F46E10.2	197.202	197.762	181.694	74.2102	56.7134	63.3675			1.55674	2.18747e-12	1.11872e-10
Y116F11A.4	71.7923	61.3746	84.9587	9.60367	8.29953	7.17368			3.10545	2.18983e-12	1.11872e-10
F36G3.1	520.721	503.783	532.464	203.423	246.219	264.231			1.13053	2.30171e-12	1.17179e-10
F28F8.2	484.371	518.274	502.181	6389.06	2628.18	9766.97			-3.64189	2.35602e-12	1.19117e-10
D1025.10	348.056	304.316	291.888	122.229	106.511	141.082			1.34925	2.95683e-12	1.47459e-10
F35E8.8	76.3361	134.683	66.4528	6.98449	12.4493	7.17368			3.4167	3.00919e-12	1.49562e-10
F22E5.20	174.482	156.846	156.459	52.3837	24.8986	33.4772			2.10637	3.49166e-12	1.72373e-10
C07G2.1	18446.1	29562.9	17936.4	70786.9	70569.5	51710.3			-1.54975	3.60913e-12	1.77574e-10
Y34D9A.4	1351.33	1582.1	1268.49	3937.5	3787.35	2613.61			-1.29904	3.93171e-12	1.92798e-10
C44B7.8	303.527	316.249	317.123	116.99	150.775	129.126			1.24817	4.31506e-12	2.10891e-10
F43G6.3	266.267	231.007	254.035	538.679	470.307	539.222			-1.04529	4.72406e-12	2.29352e-10
F42A10.6	844.241	612.893	822.669	323.033	297.4	218.797			1.43958	5.04263e-12	2.4401e-10
C52D10.7	358.052	281.3	374.323	128.34	143.858	113.583			1.39607	6.69757e-12	3.18567e-10
Y49E10.14	1723.01	1920.51	1661.32	3878.14	3864.81	2990.23			-1.01679	7.09982e-12	3.35799e-10
ZK829.5	213.559	197.762	203.564	419.069	392.844	451.942			-1.04051	8.19277e-12	3.81341e-10
C44B12.6	370.775	358.018	374.323	185.962	167.374	172.168			1.06579	9.5977e-12	4.43916e-10
C35C5.1	1031.45	1062.12	1064.09	535.186	506.271	365.858			1.16444	1.05868e-11	4.86595e-10
R03H10.2	84.5149	105.701	127.017	20.9535	22.1321	22.7167			2.2741	1.08324e-11	4.94782e-10
Y71A12B.11	179.935	185.829	208.611	73.3371	62.2465	49.0202			1.62756	1.15016e-11	5.18883e-10
Y39B6A.11	102.69	143.207	126.176	323.033	354.113	284.556			-1.36789	1.32764e-11	5.91669e-10
C39H7.4	374.41	415.131	412.176	167.628	201.955	143.474			1.23226	1.57357e-11	6.90769e-10
K04G11.4	258.089	298.349	275.905	116.99	116.193	84.8886			1.38559	1.58821e-11	6.94614e-10
C08B11.8	847.876	623.975	781.452	1433.57	1593.51	1648.75			-1.05289	1.59875e-11	6.95573e-10
B0281.5	285.351	258.285	291.047	127.467	118.96	109.996			1.22386	1.83116e-11	7.89661e-10
C50E3.11	347.147	420.245	370.117	828.535	867.301	687.478			-1.06669	1.88948e-11	8.11552e-10
C49F5.2	565.25	525.946	614.899	281.999	232.387	291.73			1.07807	1.89299e-11	8.11552e-10
F55A3.5	253.545	195.205	222.07	68.0987	89.9115	78.9105			1.51143	2.11644e-11	9.0207e-10
EEED8.3	2254.64	1899.2	2241.73	4089.42	4075.07	5507			-1.09598	2.13059e-11	9.03669e-10
C45H4.14	42.7118	52.8503	46.2646	143.182	150.775	137.496			-1.60302	2.13252e-11	9.03669e-10
Y53F4B.9	1500.37	2020.25	1481.31	4257.92	3893.86	3212.61			-1.18411	2.24026e-11	9.43871e-10
F57G4.8	347.147	331.593	397.876	702.814	666.729	798.67			-1.00997	2.50025e-11	1.05039e-09
T09F3.1	330.79	316.249	323.852	152.786	159.074	150.647			1.07099	2.68316e-11	1.12081e-09
F32D8.12	322.611	328.183	351.611	792.739	825.803	595.416			-1.14307	3.08995e-11	1.26904e-09
ZC449.5	99.9639	132.126	114.4	28.811	30.4316	31.086			1.94376	3.18947e-11	1.30626e-09
C32B5.10	73.6098	109.963	79.0704	254.934	251.752	227.167			-1.48179	3.76945e-11	1.53521e-09
C53D5.6	7553.64	10557.3	7615.16	18640.7	17174.5	17765.6			-1.0585	4.03208e-11	1.63763e-09
T04A11.6	1239.55	1663.93	1274.38	3022.54	2722.24	2704.48			-1.01626	4.19432e-11	1.69882e-09
R144.3	571.612	402.344	515.64	1046.8	1011.16	1172.9			-1.11741	4.40049e-11	1.77741e-09
F11C1.6	113.595	131.273	136.27	35.7955	34.5814	41.8465			1.76512	5.2808e-11	2.11549e-09
R03G8.3	236.278	259.989	217.864	101.275	96.8278	77.7149			1.36867	5.71254e-11	2.27601e-09
T11F8.1	172.665	176.452	198.517	394.624	388.695	533.244			-1.26459	5.73653e-11	2.27938e-09
F11C1.7	124.5	147.469	158.141	49.7645	34.5814	33.4772			1.84893	5.84272e-11	2.3153e-09
K06A5.8	104.508	110.815	124.494	30.5571	23.5153	34.6728			1.9281	6.07203e-11	2.39968e-09
T08B6.5	150.855	107.405	149.729	41.0339	31.8149	34.6728			1.91112	6.19007e-11	2.43975e-09
F39C12.3	153.581	218.221	173.282	45.3992	38.7311	65.7587			1.86199	6.41382e-11	2.50772e-09
Y41D4B.26	93.6026	63.0794	90.8469	13.969	15.2158	14.3474			2.51194	7.2421e-11	2.81161e-09
F11A5.9	501.637	722.856	486.199	1383.8	1478.7	1201.59			-1.24806	7.35787e-11	2.83898e-09
F25B4.7	869.686	736.495	928.657	1627.39	1608.72	2103.08			-1.07461	8.4068e-11	3.22399e-09
Y106G6D.1	261.724	209.696	272.541	102.148	94.0613	95.6491			1.3466	8.4217e-11	3.22399e-09
F25F8.1	159.033	149.174	159.823	55.8759	53.9469	58.5851			1.47363	8.76367e-11	3.32883e-09
Y25C1A.6	99.9639	127.011	103.465	18.3343	33.1981	25.1079			2.13832	9.06175e-11	3.43316e-09
F26D10.10	3257.91	4404.48	3068.61	9457	9533.39	6794.67			-1.26476	9.73209e-11	3.66817e-09
C49C3.6	970.559	808.951	992.586	1751.36	1670.97	2138.95			-1.00451	9.97634e-11	3.75059e-09
Y39B6A.12	408.943	494.406	415.54	1011	968.278	777.149			-1.06392	1.05771e-10	3.96628e-09
Y52E8A.2	684.298	580.501	657.799	1259.83	1143.95	1549.52			-1.04034	1.06539e-10	3.98489e-09
C45B2.7	84.5149	66.4891	69.8175	8.73061	13.8325	14.3474			2.61156	1.09264e-10	4.07643e-09
Y47G7B.2	248.092	231.007	294.411	75.0832	94.0613	111.192			1.4729	1.11175e-10	4.13717e-09
F38H4.10	540.714	392.968	498.817	1016.24	993.177	1358.22			-1.23331	1.14148e-10	4.21572e-09
C50D2.4	135.406	148.322	134.588	47.1453	48.4139	46.6289			1.55799	1.24767e-10	4.55059e-09
W03F9.2	230.826	193.5	201.041	396.37	432.959	469.876			-1.05391	1.32288e-10	4.80718e-09
F35H8.5	286.26	343.527	285.999	137.944	138.325	113.583			1.23104	1.32458e-10	4.80718e-09
C46C2.3	462.56	359.723	402.923	133.578	142.475	198.472			1.37114	1.44217e-10	5.18261e-09
M03A1.7	136.314	90.357	123.653	28.811	31.8149	26.3035			2.01362	1.53712e-10	5.4702e-09
C29F7.5	354.417	294.086	320.488	141.436	156.308	117.17			1.22511	1.591e-10	5.64824e-09
K03A11.1	475.283	397.23	487.04	193.82	195.039	121.953			1.4107	1.71027e-10	6.05578e-09
C05E4.14	21.8103	17.0485	21.0294	115.244	85.7618	313.251			-3.10247	1.71406e-10	6.05578e-09
F55B11.6	109.96	101.439	114.4	34.0494	19.3656	17.9342			2.15599	1.8018e-10	6.33524e-09
T22B7.3	24.5366	30.6873	26.0764	107.386	106.511	87.2798			-1.88925	1.98121e-10	6.93283e-09
Y73B3B.1	192.658	165.37	219.547	48.0183	60.8632	76.5193			1.64985	2.49659e-10	8.55257e-09
C17G1.5	148.128	127.864	158.141	46.2722	53.9469	44.2377			1.5937	2.51449e-10	8.58197e-09
C49A9.5	129.953	108.258	130.382	34.0494	35.9646	16.7386			2.08322	2.57282e-10	8.7321e-09
C33E10.2	319.884	341.822	351.611	156.278	146.625	100.432			1.32521	2.67962e-10	9.05268e-09
T07C4.2	106.325	100.586	121.129	28.811	19.3656	34.6728			1.97276	3.0067e-10	1.01343e-08
C15A11.4	127.227	106.553	123.653	37.5416	37.3479	34.6728			1.70434	3.01617e-10	1.01429e-08
F23C8.4	1735.74	2235.91	1641.97	4324.27	4434.71	3344.13			-1.10837	3.03012e-10	1.01665e-08
W09G12.1	360.779	391.263	397.035	185.962	159.074	115.975			1.31185	3.18063e-10	1.05747e-08
C33G3.6	347.147	360.576	358.341	192.946	164.607	161.408			1.0326	3.83081e-10	1.26503e-08
F43G6.10	99.9639	93.7667	74.8646	211.281	242.07	212.819			-1.30939	4.35493e-10	1.41579e-08
F53H1.3	591.605	728.823	502.181	1504.28	1439.97	1143.01			-1.16547	4.56079e-10	1.47943e-08
Y37E3.23	220.829	142.355	185.058	42.78	19.3656	7.17368			2.94858	4.93579e-10	1.58356e-08
F52C12.5	157.216	179.862	158.141	61.1143	65.013	43.0421			1.54926	5.21833e-10	1.66329e-08
K01A11.4	834.244	978.583	794.069	427.8	460.624	328.794			1.09912	5.37247e-10	1.705e-08
Y57A10A.23	487.097	472.243	471.899	236.599	271.118	202.059			1.01428	5.68148e-10	1.7953e-08
W01C8.4	159.942	163.665	153.094	47.1453	69.1627	51.4114			1.52316	5.83403e-10	1.83559e-08
F13B9.5	392.585	398.935	407.97	216.519	197.805	164.995			1.04599	5.95636e-10	1.87007e-08
C50F4.9	101.781	71.6037	87.4822	17.4612	20.7488	20.3254			2.16568	5.98117e-10	1.87082e-08
T22F3.3	10570.7	15909.6	10402.8	34496.4	34650.5	23915.9			-1.33524	6.78511e-10	2.10324e-08
T05E7.5	404.399	314.545	329.741	132.705	125.876	173.364			1.27962	7.05529e-10	2.17778e-08
Y73F8A.1173	82.6974	75.0134	79.0704	206.042	207.488	168.582			-1.29891	7.68326e-10	2.36167e-08
W03F9.4	388.042	357.166	400.399	155.405	150.775	80.1061			1.5655	7.83749e-10	2.39902e-08
F45B8.2	129.953	139.798	156.459	55.0028	45.6474	45.4333			1.53519	9.35189e-10	2.82716e-08
K10H10.3	183.57	161.108	172.441	51.5106	69.1627	32.2816			1.7652	9.93178e-10	2.99014e-08
C32H11.9	51.7995	101.439	49.6293	1.74612	8.29953	0			4.45384	1.00622e-09	3.02321e-08
Y52B11A.8	741.55	813.213	782.293	1802.87	1691.72	1254.2			-1.02327	1.03605e-09	3.1001e-08
ZC47.4	36.3505	66.4891	55.5175	2.61918	1.38325	5.97807			3.98543	1.06107e-09	3.16207e-08
Y61A9LA.12	160.851	168.78	146.364	62.8604	59.4799	60.9763			1.37381	1.16057e-09	3.44458e-08
F56C11.3	293.53	231.859	254.035	559.632	466.157	600.198			-1.06296	1.176e-09	3.48333e-08
Y49E10.22	105.416	105.701	125.335	287.237	229.62	253.47			-1.19853	1.22636e-09	3.61616e-08
F25B5.7	1430.39	1871.07	1455.23	3559.47	3467.82	2711.65			-1.03387	1.2309e-09	3.61672e-08
K09E10.1	92.6938	84.39	115.241	26.1918	27.6651	20.3254			1.97857	1.29298e-09	3.79152e-08
F40D4.13	237.187	218.221	245.623	113.498	89.9115	100.432			1.19718	1.44529e-09	4.21289e-08
Y37H2A.14	1724.83	1761.96	1957.41	142.309	149.391	26.3035			4.09713	1.58741e-09	4.59064e-08
C46C2.7	171.756	189.238	197.676	441.769	384.545	674.326			-1.42531	1.88189e-09	5.37861e-08
Y23H5A.2	176.3	224.188	169.917	478.437	394.228	384.988			-1.14301	1.99049e-09	5.66692e-08
H35N09.2	73.6098	75.0134	58.8822	16.5882	9.68278	8.36929			2.53974	2.08748e-09	5.87512e-08
C50F7.6	269.903	270.219	275.905	99.5289	78.8455	136.3			1.3719	2.08767e-09	5.87512e-08
C49A9.10	182.661	165.37	214.5	385.02	424.659	593.024			-1.31674	2.15563e-09	6.05477e-08
C04G6.6	1069.61	1036.55	1029.6	452.246	396.994	616.937			1.09634	2.18642e-09	6.10614e-08
C32H11.10	52.7082	147.469	70.6587	9.60367	6.91627	0			3.99149	2.2257e-09	6.19225e-08
C13G5.1	138.132	138.093	146.364	53.2567	24.8986	40.6509			1.80267	2.3709e-09	6.5713e-08
Y105C5A.25	119.957	104.848	121.129	28.811	42.8809	35.8684			1.70475	2.4423e-09	6.75642e-08
F59H6.2	138.132	142.355	127.017	55.0028	47.0307	43.0421			1.48014	3.15761e-09	8.55765e-08
F17H10.3	336.242	347.789	327.217	151.04	157.691	190.103			1.02222	3.35486e-09	9.02548e-08
T07A9.1	94.5113	105.701	98.4175	220.884	231.004	200.863			-1.12719	3.76582e-09	1.0039e-07
C06E7.4	154.49	186.681	177.488	62.8604	59.4799	29.8903			1.76223	4.50986e-09	1.18618e-07
Y54G2A.36	1569.43	1105.59	1534.3	481.93	372.095	698.238			1.43855	4.5143e-09	1.18618e-07
F26D10.12	121.774	103.143	110.194	34.0494	41.4976	34.6728			1.61314	4.89245e-09	1.27186e-07
F55G11.5	495.276	652.105	468.534	235.726	278.034	217.602			1.14626	4.92288e-09	1.27751e-07
ZK673.10	133.588	98.0288	119.447	36.6686	22.1321	38.2596			1.83704	4.94061e-09	1.27985e-07
T12B5.8	214.468	218.221	248.988	74.2102	85.7618	112.388			1.33058	5.29191e-09	1.36602e-07
D1025.1	393.494	324.774	429.84	154.532	118.96	191.298			1.30133	5.44566e-09	1.40078e-07
F49E12.2	4875.51	5072.78	4926.76	1321.81	1477.32	2674.59			1.44262	5.6216e-09	1.4435e-07
C03C11.2	66.3397	64.7843	63.9293	3.49224	12.4493	13.1517			2.81058	5.67085e-09	1.4536e-07
Y71H9A.3	908.763	1216.41	914.357	454.865	496.588	303.686			1.27626	6.23032e-09	1.58043e-07
K01G5.7	7586.35	10027.1	7314.86	18836.3	17899.3	14021			-1.02583	6.66556e-09	1.68456e-07
C04F6.5	324.428	357.166	334.788	188.581	138.325	154.234			1.06981	7.40891e-09	1.8443e-07
F58E2.4	111.778	132.978	122.812	34.0494	44.2641	46.6289			1.57092	7.53692e-09	1.87299e-07
T15H9.6	133.588	150.027	164.029	52.3837	63.6297	56.1938			1.38728	8.59909e-09	2.10133e-07
F13B6.2	216.286	197.762	202.723	57.622	88.5283	92.0622			1.38707	9.92887e-09	2.41823e-07
Y61A9LA.5	260.815	267.661	232.164	110.879	132.792	117.17			1.08191	9.97411e-09	2.42522e-07
T05A7.5	144.493	174.747	178.329	56.749	44.2641	19.1298			2.03621	1.02988e-08	2.49588e-07
T25C12.4	35.4417	38.3591	55.5175	1.74612	0	3.58684			4.552	1.08438e-08	2.6193e-07
Y106G6H.15	657.944	542.994	625.834	1091.33	1137.04	1588.97			-1.06299	1.09847e-08	2.64462e-07
T22B7.4	479.827	362.28	466.852	213.9	226.854	196.081			1.04005	1.14108e-08	2.73375e-07
Y57E12B.4	51.7995	56.26	58.0411	0	0	2.39123			6.21676	1.15463e-08	2.75721e-07
T28H11.4	119.957	113.372	116.082	45.3992	38.7311	27.4991			1.63342	1.24418e-08	2.94704e-07
C33C12.8	139.041	103.143	134.588	315.175	457.857	263.035			-1.45704	1.27848e-08	3.00884e-07
F54E7.5	159.033	111.668	168.235	47.1453	31.8149	15.543			2.19497	1.30648e-08	3.06982e-07
T02G5.11	108.143	78.423	74.0234	237.473	207.488	388.574			-1.67874	1.34564e-08	3.14668e-07
T24D8.1	108.143	119.339	94.2116	35.7955	37.3479	32.2816			1.61005	1.39685e-08	3.24595e-07
Y75D11A.3	207.198	192.648	186.741	473.199	473.073	329.989			-1.12251	1.39694e-08	3.24595e-07
F14F4.1	43.6206	48.5882	51.3117	5.23837	6.91627	8.36929			2.83105	1.40889e-08	3.26852e-07
F45C12.2	33.6242	46.8833	51.3117	4.3653	5.53302	2.39123			3.43335	1.43958e-08	3.33447e-07
T13H5.3	52.7082	44.3261	59.7234	8.73061	8.29953	8.36929			2.62195	1.51886e-08	3.50702e-07
C10A4.5	81.7886	71.6037	71.4999	6.98449	13.8325	21.521			2.4452	1.59745e-08	3.66537e-07
Y46C8AL.5	37.2593	47.7358	44.5823	2.61918	6.91627	3.58684			3.37765	1.60012e-08	3.66578e-07
JC8.4	108.143	104.848	80.7528	220.884	215.788	216.406			-1.15441	1.67846e-08	3.8273e-07
ZK1320.4	104.508	84.39	59.7234	13.0959	17.9823	21.521			2.25787	1.69728e-08	3.86421e-07
T21E3.1	2947.12	3946.73	2852.42	8198.04	7509.69	5446.02			-1.11807	1.71722e-08	3.90355e-07
F14D2.11	186.296	150.879	179.17	349.224	336.131	483.028			-1.1781	1.7914e-08	4.05959e-07
F18E3.7	256.271	236.122	248.988	787.501	733.125	414.878			-1.38532	1.7951e-08	4.06169e-07
R08C7.13	177.209	123.602	148.047	61.1143	42.8809	39.4552			1.62885	1.83608e-08	4.14801e-07
F35D2.5	59.9783	69.8988	82.4351	12.2229	13.8325	20.3254			2.20817	1.86889e-08	4.21564e-07
C52D10.8	199.928	196.91	212.817	91.6714	94.0613	60.9763			1.30334	1.9212e-08	4.32697e-07
C50F7.5	2264.64	3909.22	2314.07	338.748	286.334	76.5193			3.59598	1.93046e-08	4.34117e-07
C17C3.4	35.4417	40.0639	52.994	1.74612	5.53302	0			4.24335	1.95569e-08	4.38257e-07
F22E5.1	105.416	134.683	105.988	35.7955	35.9646	15.543			1.98111	1.96226e-08	4.38257e-07
C18A3.1	446.202	364.838	471.058	850.361	763.556	1134.64			-1.10036	1.99021e-08	4.43473e-07
Y38F1A.3	64.5222	64.7843	54.6764	13.0959	15.2158	7.17368			2.37578	2.02728e-08	4.51046e-07
Y69A2AL.2	611.597	570.272	669.575	242.711	318.149	157.821			1.36776	2.0861e-08	4.6203e-07
Y67A10A.4	245.366	192.648	245.623	95.1636	94.0613	111.192			1.18687	2.37954e-08	5.19178e-07
Y57G7A.2	153.581	124.454	134.588	58.4951	41.4976	34.6728			1.59686	2.39756e-08	5.22333e-07
T12A2.3	192.658	164.518	169.917	82.9408	66.3962	72.9324			1.23588	2.52587e-08	5.47845e-07
C18G1.5	3625.05	4820.46	3421.06	8688.7	8746.32	6578.27			-1.01694	2.69742e-08	5.79905e-07
K06G5.1	8067.09	10738	7943.22	3779.48	3951.96	1880.7			1.47648	2.71346e-08	5.82501e-07
F56H1.1	148.128	145.765	128.7	58.4951	59.4799	51.4114			1.31792	2.99296e-08	6.3783e-07
Y18D10A.16	438.932	330.741	387.782	734.244	715.143	1018.66			-1.09252	2.9989e-08	6.3817e-07
F47F6.5	50.8907	64.7843	47.947	6.98449	12.4493	2.39123			2.93842	3.12572e-08	6.63232e-07
F13C5.2	842.423	860.096	822.669	467.961	430.192	286.947			1.08951	3.28843e-08	6.96748e-07
C33H5.4	1219.56	1378.37	1325.69	3375.25	3072.21	2007.44			-1.10783	3.3122e-08	6.99763e-07
Y43F8A.5	95.4201	86.9473	72.341	15.7151	30.4316	15.543			2.07654	3.40958e-08	7.19298e-07
Y27F2A.6	59.9783	53.7027	59.7234	13.969	9.68278	11.9561			2.26077	3.48357e-08	7.31957e-07
T05B4.2	161.76	146.617	170.759	64.6065	49.7972	74.128			1.33861	3.5636e-08	7.46421e-07
R03G5.6	287.169	291.529	339.835	137.071	170.14	149.452			1.01498	3.76129e-08	7.86706e-07
F28C6.1	328.972	288.119	333.946	174.612	141.092	118.366			1.12402	4.08798e-08	8.4898e-07
T05D4.3	127.227	131.273	145.523	50.6375	52.5637	58.5851			1.32386	4.18032e-08	8.66928e-07
F38H12.3	19.9928	10.2291	15.1411	69.8449	65.013	60.9763			-2.11656	4.25668e-08	8.79035e-07
T07D3.9	159.033	173.042	141.317	366.686	390.078	272.6			-1.12069	4.88581e-08	9.93561e-07
F55F8.1	162.669	161.961	141.317	70.7179	48.4139	38.2596			1.54751	5.1317e-08	1.03495e-06
F42A10.8	96.3288	93.7667	88.3234	30.5571	19.3656	33.4772			1.72235	5.202e-08	1.04769e-06
K10D6.2	171.756	132.126	153.935	64.6065	48.4139	63.3675			1.3655	5.5322e-08	1.10962e-06
R07C3.7	122.683	133.831	143	45.3992	62.2465	45.4333			1.39732	6.17348e-08	1.22593e-06
F15E6.3	186.296	254.022	204.406	494.152	495.205	1068.88			-1.67403	6.52234e-08	1.29056e-06
F58A4.6	235.37	187.533	181.694	430.419	394.228	662.37			-1.29884	6.54299e-08	1.2929e-06
E01G4.7	418.031	321.364	439.935	170.247	150.775	212.819			1.14238	6.65331e-08	1.31135e-06
F55C9.4	45.4381	34.9494	45.4234	5.23837	6.91627	3.58684			3.01276	6.65423e-08	1.31135e-06
T09F5.9	198.11	92.9143	200.2	537.806	527.02	399.335			-1.57635	7.01783e-08	1.37194e-06
F56F4.8	66.3397	43.4736	80.7528	11.3498	13.8325	10.7605			2.41616	7.13054e-08	1.39026e-06
C34E7.4	264.45	313.692	233.847	117.863	142.475	109.996			1.13732	7.43631e-08	1.44412e-06
F20G2.5	89.0587	100.586	97.5763	13.0959	30.4316	4.78245			2.60513	8.1177e-08	1.5614e-06
F39E9.7	400.764	256.58	338.152	158.897	132.792	105.214			1.32107	8.21164e-08	1.5759e-06
F35E12.7	5325.35	6960.05	5150.51	189.454	266.968	15.543			5.20751	8.37998e-08	1.60192e-06
Y116A8A.3	46.3469	46.8833	64.7705	9.60367	11.066	3.58684			2.70226	8.58847e-08	1.63964e-06
M03E7.5	724.284	483.325	698.175	1236.25	1179.92	1522.02			-1.04733	9.09622e-08	1.72982e-06
F32H2.6	92.6938	80.9803	98.4175	13.0959	19.3656	33.4772			2.06577	9.18598e-08	1.74462e-06
C52E2.6	39.0768	43.4736	47.947	6.11143	6.91627	7.17368			2.70271	9.30474e-08	1.76261e-06
K05F1.5	194.475	146.617	173.282	77.7024	73.3125	59.7807			1.28221	9.71506e-08	1.82853e-06
M01H9.1	72.701	80.9803	73.1822	15.7151	20.7488	26.3035			1.87224	1.00001e-07	1.87887e-06
T05A6.1	159.033	175.599	156.459	81.1947	58.0967	65.7587			1.24621	1.05343e-07	1.97511e-06
C08G9.2	109.96	123.602	111.035	41.9069	49.7972	31.086			1.49385	1.05637e-07	1.97809e-06
F32D1.7	2122.87	2715.82	1970.03	5316.07	5354.58	3579.67			-1.06557	1.08986e-07	2.03821e-06
Y55D5A.6	99.9639	105.701	132.906	35.7955	47.0307	33.4772			1.55309	1.11667e-07	2.08304e-06
T13B5.5	309.888	498.668	298.617	3.49224	15.2158	0			5.91966	1.15003e-07	2.13981e-06
F55G1.10	79.0624	45.1785	49.6293	206.915	192.272	132.713			-1.6174	1.21758e-07	2.25691e-06
F49F1.8	129.953	115.077	112.717	52.3837	37.3479	41.8465			1.42625	1.22921e-07	2.27559e-06
ZC53.6	46.3469	64.7843	53.8352	10.4767	13.8325	4.78245			2.51359	1.29981e-07	2.38521e-06
M04C3.2	97.2376	99.7337	112.717	34.9224	23.5153	9.56491			2.16108	1.33198e-07	2.43509e-06
C53H9.3	144.493	99.7337	129.541	261.045	247.603	297.708			-1.11054	1.34109e-07	2.44565e-06
C26G2.1	135.406	176.452	128.7	54.1298	55.3302	63.3675			1.35239	1.49205e-07	2.7008e-06
R02D5.1	203.563	228.45	248.147	107.386	96.8278	58.5851			1.36633	1.54047e-07	2.77562e-06
T25D10.4	222.647	216.516	233.847	116.99	107.894	77.7149			1.14801	1.54574e-07	2.78081e-06
Y60C6A.2	24.5366	19.6058	30.2823	0	0	0			6.89899	1.70679e-07	3.04903e-06
W08F4.6	72.701	94.6191	89.1645	20.9535	30.4316	27.4991			1.72106	1.70731e-07	3.04903e-06
B0303.14	249.001	223.335	228.8	98.6559	71.9292	125.539			1.23808	1.7228e-07	3.06922e-06
Y66D12A.12	373.501	410.869	350.77	190.327	183.973	108.801			1.23001	1.77122e-07	3.14056e-06
M01D1.3	131.771	115.93	153.094	55.8759	49.7972	32.2816			1.53008	1.77141e-07	3.14056e-06
F52E1.7	402.582	420.245	373.482	84.6869	148.008	28.6947			2.2	1.81534e-07	3.20966e-06
Y53C12B.5	49.9819	51.9979	63.0881	14.842	9.68278	8.36929			2.29396	1.81695e-07	3.20966e-06
F56D5.1	55.4345	53.7027	64.7705	1.74612	5.53302	14.3474			3.05793	1.86067e-07	3.28237e-06
F53F1.6	46.3469	48.5882	56.3587	252.315	302.933	92.0622			-2.09625	1.93425e-07	3.39234e-06
F19H6.3	152.672	127.864	137.953	62.8604	60.8632	46.6289			1.2921	2.22589e-07	3.86224e-06
Y73C8C.8	186.296	164.518	205.247	85.56	66.3962	40.6509			1.51807	2.24554e-07	3.88256e-06
K09A11.3	9.08763	1.70485	8.41175	40.1608	41.4976	142.278			-3.54575	2.2621e-07	3.90565e-06
C53A5.16	347.147	241.236	357.499	595.428	615.548	801.061			-1.08863	2.26422e-07	3.90565e-06
Y70G10A.1	52.7082	52.8503	43.7411	10.4767	2.76651	10.7605			2.58566	2.8294e-07	4.81819e-06
K05F1.6	185.388	208.844	185.9	99.5289	88.5283	95.6491			1.02767	2.9389e-07	4.98729e-06
F13H10.9	29.0804	41.7688	36.1705	3.49224	5.53302	1.19561			3.41562	3.13752e-07	5.29981e-06
ZK945.1	399.856	629.089	402.082	1388.17	1347.29	821.386			-1.31365	3.14578e-07	5.30154e-06
Y60C6A.1	34.533	39.2115	33.647	0	0	1.19561			6.46611	3.38258e-07	5.66157e-06
Y68A4A.13	170.847	140.65	185.058	76.8294	74.6957	65.7587			1.19002	3.57275e-07	5.95269e-06
K08B4.2	51.7995	48.5882	74.8646	8.73061	2.76651	15.543			2.67564	3.77682e-07	6.25714e-06
C08B6.1	124.5	79.2755	99.2586	205.169	228.237	278.578			-1.2319	3.9516e-07	6.53194e-06
C14F11.6	80.8799	70.7512	81.594	18.3343	16.5991	31.086			1.82404	4.05187e-07	6.68262e-06
T20D3.2	6448.58	6205.65	6579.67	3105.48	3303.21	1550.71			1.27288	4.50819e-07	7.36071e-06
F15B9.6	835.153	639.318	820.146	462.722	315.382	291.73			1.09624	4.73227e-07	7.70085e-06
Y80D3A.7	22.7191	25.5727	28.5999	70.7179	81.612	77.7149			-1.57535	4.78711e-07	7.7752e-06
C04E12.2	154.49	142.355	152.253	65.4796	76.079	49.0202			1.24003	4.91524e-07	7.95445e-06
W02F12.3	2911.68	4339.69	2956.73	7806.04	8276.01	5496.24			-1.07984	5.18619e-07	8.34686e-06
T18D3.6	139.949	134.683	116.923	48.0183	33.1981	62.1719			1.44103	5.7148e-07	9.14742e-06
Y46G5A.6	240.822	295.791	288.523	130.959	135.559	75.3237			1.27024	6.05705e-07	9.6636e-06
F55A3.6	139.041	129.569	191.788	46.2722	55.3302	70.5412			1.42738	6.36894e-07	1.00953e-05
F46C8.6	34.533	28.13	29.4411	2.61918	0	1.19561			4.41227	6.42418e-07	1.01675e-05
W05B10.2	736.098	583.911	844.54	1368.96	1273.98	2073.19			-1.12347	6.51651e-07	1.02847e-05
Y71A12B.17	160.851	152.584	158.982	75.0832	74.6957	78.9105			1.04686	7.11948e-07	1.11427e-05
F23F12.4	59.9783	44.3261	56.3587	14.842	11.066	10.7605			2.10985	7.32162e-07	1.13959e-05
F25H9.2	188.114	186.681	181.694	103.894	74.6957	81.3017			1.08534	7.41762e-07	1.15331e-05
C02H6.2	131.771	132.126	129.541	48.0183	63.6297	29.8903			1.48245	7.53797e-07	1.17078e-05
B0496.7	188.114	186.681	179.17	62.8604	80.2288	26.3035			1.7127	7.83471e-07	1.20664e-05
F43G6.5	159.942	169.632	149.729	80.3216	78.8455	62.1719			1.11167	8.9396e-07	1.35686e-05
D1044.2	197.202	217.368	186.741	92.5445	113.427	76.5193			1.09526	9.00347e-07	1.3646e-05
C54D10.1	577.973	590.73	627.517	239.219	318.149	129.126			1.38969	9.0092e-07	1.3646e-05
M02B7.7	33.6242	25.5727	42.8999	98.6559	87.145	104.018			-1.50653	9.0643e-07	1.37002e-05
Y106G6D.2	189.023	143.207	164.029	60.2412	69.1627	26.3035			1.67239	9.07303e-07	1.37002e-05
Y46G5A.28	45.4381	40.9164	44.5823	7.85755	11.066	2.39123			2.63148	9.38384e-07	1.41549e-05
Y43F8B.3	81.7886	73.3085	82.4351	32.3033	20.7488	20.3254			1.66841	9.44667e-07	1.42351e-05
Y46H3A.3	1072.34	697.283	970.716	481.057	446.791	291.73			1.16668	9.62047e-07	1.44524e-05
F58E1.5	83.6062	97.1764	66.4528	22.6996	31.8149	23.9123			1.67147	1.011e-06	1.50999e-05
C56G3.1	119.048	105.701	98.4175	46.2722	41.4976	43.0421			1.29865	1.05204e-06	1.56282e-05
Y27F2A.8	121.774	97.1764	143	51.5106	20.7488	29.8903			1.79506	1.08329e-06	1.60338e-05
F22B8.6	240.822	388.706	243.1	115.244	131.409	69.3456			1.46654	1.10127e-06	1.62698e-05
F01F1.12	4767.37	7834.63	4692.92	13757.7	14278	9897.29			-1.13309	1.1349e-06	1.66732e-05
ZK546.11	139.041	123.602	113.559	44.5261	56.7134	23.9123			1.59258	1.21557e-06	1.77693e-05
Y116A8B.1	82.6974	63.9318	79.9116	28.811	17.9823	13.1517			1.88729	1.23007e-06	1.79456e-05
C29F7.4	411.669	352.904	556.858	228.742	217.171	176.951			1.08377	1.24415e-06	1.80817e-05
F45C12.5	85.4237	86.9473	98.4175	27.0649	41.4976	27.4991			1.51454	1.24433e-06	1.80817e-05
Y73B3A.13	83.6062	79.2755	84.9587	27.0649	31.8149	32.2816			1.45229	1.34628e-06	1.94666e-05
Y70G10A.3	53.617	82.6852	66.4528	137.071	164.607	209.232			-1.32871	1.3538e-06	1.95561e-05
F08B6.1	135.406	132.978	172.441	250.568	316.765	398.139			-1.12777	1.36349e-06	1.96497e-05
T09A5.15	79.0624	79.2755	90.8469	164.135	156.308	194.885			-1.04776	1.36564e-06	1.96497e-05
F13H10.5	48.1644	52.8503	47.1058	8.73061	13.8325	13.1517			2.08129	1.44479e-06	2.06266e-05
C54G7.4	109.96	98.8812	100.1	46.2722	29.0483	40.6509			1.39411	1.47279e-06	2.10058e-05
F43D9.1	73.6098	124.454	92.5292	27.9379	38.7311	23.9123			1.69405	1.53144e-06	2.17789e-05
F26A1.2	70.8835	70.7512	90.0057	20.9535	29.0483	9.56491			1.96973	1.54019e-06	2.1882e-05
Y56A3A.5	114.504	106.553	92.5292	42.78	16.5991	34.6728			1.70763	1.56298e-06	2.21629e-05
C09G1.1	51.7995	48.5882	50.4705	13.969	13.8325	7.17368			2.09931	1.5742e-06	2.22789e-05
ZK418.7	122.683	141.502	113.559	49.7645	48.4139	62.1719			1.23751	1.60385e-06	2.26547e-05
F12E12.4	83.6062	77.5706	75.7057	25.3188	12.4493	31.086			1.76242	1.73122e-06	2.42668e-05
T20D4.6	96.3288	112.52	107.67	36.6686	42.8809	49.0202			1.30929	1.77954e-06	2.48255e-05
Y76B12C.4	82.6974	91.2094	82.4351	34.9224	29.0483	16.7386			1.65182	1.84406e-06	2.56459e-05
T07A9.7	109.96	111.668	113.559	34.0494	35.9646	57.3894			1.40237	1.96396e-06	2.70635e-05
ZK262.8	69.9747	81.8327	71.4999	30.5571	16.5991	19.1298			1.72006	2.08445e-06	2.86162e-05
F08B4.2	189.023	220.778	193.47	84.6869	85.7618	118.366			1.06563	2.10966e-06	2.89353e-05
Y38E10A.3	109.96	103.143	122.812	41.0339	26.2818	8.36929			2.12668	2.14246e-06	2.9303e-05
B0198.1	170.847	106.553	128.7	48.8914	60.8632	47.8245			1.37166	2.14995e-06	2.93506e-05
Y110A2AL.4	88.15	96.324	97.5763	37.5416	40.1144	37.064			1.30111	2.36227e-06	3.19222e-05
F14B6.3	307.162	254.022	300.299	175.485	121.726	124.344			1.02092	2.5034e-06	3.36924e-05
BE0003N10.3	213.559	237.826	254.876	120.482	136.942	92.0622			1.01753	2.50475e-06	3.36924e-05
K03A1.6	227.191	305.168	231.323	71.591	102.361	22.7167			1.96127	2.5189e-06	3.38517e-05
F48F7.7	1.81753	8.52424	13.4588	101.275	110.66	22.7167			-3.29417	2.52228e-06	3.3866e-05
F35F10.11	164.486	210.549	148.888	82.0677	60.8632	84.8886			1.194	2.65297e-06	3.54584e-05
Y41D4B.17	202.654	192.648	187.582	61.9873	67.7795	14.3474			2.01434	2.67862e-06	3.57035e-05
F33E11.1	87.2412	80.1279	90.8469	36.6686	30.4316	31.086			1.3845	2.70871e-06	3.60718e-05
F02D10.1	12.7227	12.7864	8.41175	34.9224	49.7972	117.17			-2.57081	2.8262e-06	3.75003e-05
C13E3.1	169.939	184.124	163.188	58.4951	59.4799	99.2359			1.25575	2.88417e-06	3.81528e-05
T26C12.6	510.725	651.252	503.023	194.693	239.303	65.7587			1.73698	2.97517e-06	3.92283e-05
T01G9.3	67.2484	66.4891	74.8646	24.4457	12.4493	25.1079			1.72578	3.01221e-06	3.96802e-05
T23F1.5	21.8103	40.0639	30.2823	3.49224	2.76651	3.58684			3.21404	3.17101e-06	4.15143e-05
M199.9	78.1536	72.4561	84.1175	21.8265	15.2158	34.6728			1.70532	3.17119e-06	4.15143e-05
K08C7.4	42.7118	36.6543	37.8529	9.60367	5.53302	7.17368			2.35621	3.19534e-06	4.17932e-05
F53F4.4	128.136	121.044	132.906	36.6686	42.8809	68.15			1.38025	3.21232e-06	4.19404e-05
K04A8.8	41.8031	23.0155	23.5529	3.49224	1.38325	1.19561			3.76738	3.32824e-06	4.32229e-05
Y55B1BL.1	90.8763	127.864	105.988	208.662	206.105	298.903			-1.13436	3.42771e-06	4.42015e-05
F56G4.2	19.084	9.37667	143	1.74612	1.38325	1.19561			5.28939	3.43252e-06	4.42015e-05
C06E1.7	26.3541	34.9494	27.7588	4.3653	2.76651	0			3.56054	3.43853e-06	4.42243e-05
Y54F10AM.11	399.856	554.076	425.635	1055.53	1179.92	682.695			-1.08051	3.49391e-06	4.48579e-05
R11A5.7	68.1572	83.5376	78.2293	22.6996	16.5991	33.4772			1.65468	3.57407e-06	4.58069e-05
W01A8.3	33.6242	34.9494	26.0764	2.61918	4.14976	5.97807			2.93082	3.65839e-06	4.67649e-05
F11D5.3	121.774	78.423	110.194	40.1608	41.4976	26.3035			1.52086	3.7131e-06	4.73727e-05
Y54G2A.49	280.808	297.496	300.299	86.433	99.5943	16.7386			2.11518	3.79189e-06	4.81878e-05
B0334.6	130.862	103.996	144.682	26.1918	29.0483	62.1719			1.70024	4.25614e-06	5.34277e-05
C06C3.5	70.8835	77.5706	107.67	25.3188	22.1321	35.8684			1.62045	4.40492e-06	5.51536e-05
C42D4.4	29.9892	24.7203	33.647	4.3653	4.14976	1.19561			3.16149	4.41491e-06	5.51909e-05
T24F1.5	20.9015	15.3436	13.4588	51.5106	51.1804	127.931			-2.21472	4.58211e-06	5.69347e-05
Y17D7C.3	161.76	147.469	185.058	76.8294	76.079	89.671			1.02814	4.63533e-06	5.75472e-05
C35A11.2	37.2593	40.0639	40.3764	4.3653	4.14976	11.9561			2.53976	4.65445e-06	5.77356e-05
Y39G10AR.10	2073.8	1800.32	2091.16	1183.87	1018.08	588.242			1.09534	4.89966e-06	6.05723e-05
C55A6.5	87.2412	103.996	111.876	34.0494	47.0307	41.8465			1.31723	4.9193e-06	6.0757e-05
CC8.2	428.027	606.074	402.082	1134.11	1120.44	734.107			-1.05742	4.9607e-06	6.11723e-05
C31C9.3	146.311	149.174	124.494	62.8604	65.013	72.9324			1.06674	5.14807e-06	6.33761e-05
C07A9.4	123.592	134.683	145.523	31.4302	52.5637	8.36929			2.13909	5.47049e-06	6.71199e-05
F27C1.18	149.037	134.683	150.57	55.0028	60.8632	82.4973			1.13677	5.749e-06	7.03018e-05
T21E8.3	81.7886	81.8327	86.641	21.8265	34.5814	35.8684			1.46164	5.89497e-06	7.20266e-05
F12E12.7	68.1572	80.1279	88.3234	27.9379	24.8986	33.4772			1.45343	5.97441e-06	7.27767e-05
T10H4.11	102.69	137.24	114.4	299.46	199.189	236.731			-1.05821	5.9762e-06	7.27767e-05
ZK265.1	69.066	54.5552	77.3881	15.7151	16.5991	27.4991			1.7573	6.15531e-06	7.47715e-05
C44C10.8	79.0624	80.1279	82.4351	26.1918	34.5814	33.4772			1.37304	6.3589e-06	7.71806e-05
C45G7.4	169.03	162.813	158.141	94.2906	73.3125	60.9763			1.0881	6.39044e-06	7.74352e-05
C48D5.1	51.7995	67.3415	61.4058	322.159	455.091	75.3237			-2.23842	6.53932e-06	7.88483e-05
F42G8.7	142.676	126.159	144.682	55.8759	42.8809	76.5193			1.23402	6.55134e-06	7.89283e-05
B0391.8	247.183	271.923	202.723	118.736	80.2288	133.909			1.10987	6.71205e-06	8.05996e-05
Y54G2A.39	111.778	127.011	112.717	41.0339	63.6297	47.8245			1.22229	7.41732e-06	8.79165e-05
C56A3.7	124.5	131.273	132.906	59.3681	71.9292	49.0202			1.11427	7.45058e-06	8.82394e-05
F02G3.1	307.162	288.972	360.864	184.216	161.841	104.018			1.08408	7.81044e-06	9.19074e-05
Y46G5A.43	324.428	377.624	344.041	215.646	163.224	117.17			1.06976	8.14208e-06	9.55033e-05
Y43C5A.2	2769.91	2743.95	2733.82	1600.32	1601.81	858.451			1.02207	8.45475e-06	9.88544e-05
Y39G10AL.1	189.023	184.976	215.341	109.133	102.361	68.15			1.07113	8.61648e-06	0.000100585
K02B12.2	309.888	214.811	266.652	122.229	154.925	98.0403			1.08048	9.15631e-06	0.000106379
C05H8.1	117.23	94.6191	100.941	49.7645	38.7311	45.4333			1.21237	9.54217e-06	0.000110366
C08F11.13	1055.07	756.1	1064.93	1715.56	1521.58	2553.83			-1.00977	9.78704e-06	0.000112813
F35H8.7	52.7082	25.5727	31.1235	6.98449	2.76651	5.97807			2.75048	1.00499e-05	0.000115479
Y54F10BM.3	92.6938	85.2424	100.941	184.216	174.29	344.337			-1.33275	1.01109e-05	0.000115999
T12C9.3	138.132	161.108	143	82.0677	69.1627	54.9982			1.09167	1.04131e-05	0.000119278
C08C3.1	72.701	59.6697	58.0411	21.8265	24.8986	15.543			1.61461	1.04451e-05	0.000119552
F28D1.5	919.668	915.504	945.481	1818.59	1415.07	3478.04			-1.27128	1.04724e-05	0.00011977
T27A8.2	62.7046	61.3746	52.1528	112.625	131.409	124.344			-1.06058	1.06902e-05	0.000121882
T23C6.3	1117.78	1039.11	1133.06	601.539	661.196	339.554			1.03799	1.07711e-05	0.000122613
C18D4.2	94.5113	81.8327	106.829	38.4147	40.1144	40.6509			1.25104	1.07884e-05	0.000122715
B0034.5	44.5294	36.6543	56.3587	10.4767	12.4493	11.9561			1.99016	1.08066e-05	0.000122827
C46G7.5	150.855	153.436	175.806	89.0522	65.013	45.4333			1.254	1.09252e-05	0.000124078
W03G9.8	290.804	219.073	310.394	467.961	474.456	719.759			-1.01845	1.11779e-05	0.00012685
F31D4.5	96.3288	94.6191	107.67	38.4147	41.4976	50.2158			1.20443	1.13587e-05	0.000128604
M162.2	25.4454	28.13	26.9176	0	0	4.78245			4.14336	1.13986e-05	0.000128956
K09E3.6	79.9711	72.4561	90.8469	30.5571	12.4493	32.2816			1.66747	1.20932e-05	0.000135513
F32A11.6	114.504	148.322	98.4175	369.305	362.413	181.733			-1.33914	1.22162e-05	0.000136728
T09F5.12	124.5	141.502	151.411	64.6065	63.6297	76.5193			1.02934	1.25768e-05	0.000140229
F49C5.4	96.3288	127.011	99.2586	48.0183	48.4139	45.4333			1.18548	1.35376e-05	0.00014973
F37B1.1	310.797	288.119	280.111	129.213	189.506	99.2359			1.07897	1.40321e-05	0.00015504
C01G12.4	230.826	203.729	233.847	140.563	91.2948	99.2359			1.00063	1.42326e-05	0.000157019
B0331.1	55.4345	57.9649	57.1999	125.721	109.277	245.101			-1.49213	1.44852e-05	0.000159446
B0511.1	117.23	99.7337	116.082	41.0339	56.7134	52.607			1.16107	1.50601e-05	0.000165155
T28C6.1	21.8103	49.4406	27.7588	91.6714	84.3785	143.474			-1.68782	1.60266e-05	0.000174708
Y37E3.24	62.7046	40.9164	63.9293	16.5882	5.53302	1.19561			2.7743	1.60997e-05	0.000175375
K02A2.3	63.6134	79.2755	80.7528	30.5571	17.9823	29.8903			1.49291	1.66262e-05	0.000180651
D1025.7	23.6278	11.9339	19.347	42.78	67.7795	141.082			-2.19405	1.68388e-05	0.000182611
F44E7.8	75.4273	91.2094	85.7998	29.6841	22.1321	41.8465			1.42555	1.7014e-05	0.000184238
K10C2.12	179.935	116.782	178.329	75.0832	73.3125	66.9544			1.13954	1.72697e-05	0.000186319
Y75B7B.1	45.4381	58.8173	37.0117	4.3653	9.68278	15.543			2.29349	1.76022e-05	0.000189628
F35E2.9	96.3288	95.4715	96.7351	44.5261	13.8325	31.086			1.65623	1.84148e-05	0.000197656
K10D11.1	219.012	380.181	209.453	93.4175	92.6781	21.521			1.95934	1.8583e-05	0.000199064
D2023.8	38.168	33.2446	30.2823	66.3526	113.427	90.8666			-1.40336	1.86622e-05	0.000199581
F18A12.6	29.0804	61.3746	52.994	12.2229	11.066	3.58684			2.40084	1.87417e-05	0.000200139
H13N06.2	61.7959	51.1455	78.2293	13.969	23.5153	22.7167			1.69195	1.93269e-05	0.000205789
T12B5.4	151.763	160.256	195.153	79.4485	44.2641	89.671			1.23873	2.0986e-05	0.000222324
ZK75.2	77.2448	58.8173	77.3881	22.6996	20.7488	32.2816			1.49558	2.10539e-05	0.000222721
ZK177.9	167.212	179.862	172.441	70.7179	56.7134	107.605			1.14272	2.184e-05	0.000230042
C53C11.5	136.314	101.439	119.447	61.9873	42.8809	52.607			1.16722	2.27449e-05	0.000239058
C53D6.2	221.738	186.681	240.576	96.9098	76.079	133.909			1.07786	2.32803e-05	0.000243986
F15E6.8	14.5402	17.9009	11.7764	42.78	35.9646	246.296			-2.87703	2.37064e-05	0.000247919
F56D1.6	238.096	244.646	278.429	73.3371	71.9292	157.821			1.33107	2.43201e-05	0.000253074
Y53F4B.6	41.8031	51.1455	39.5352	9.60367	15.2158	11.9561			1.87521	2.53734e-05	0.000262544
F38C2.5	96.3288	68.194	69.8175	34.0494	27.6651	17.9342			1.54138	2.57421e-05	0.000265422
Y49E10.26	95.4201	137.24	90.0057	41.9069	52.5637	31.086			1.3679	2.59737e-05	0.000267434
K11H12.11	99.9639	61.3746	84.1175	29.6841	34.5814	27.4991			1.42374	2.77523e-05	0.000284349
C01C10.4	97.2376	91.2094	86.641	33.1763	20.7488	47.8245			1.42588	2.7778e-05	0.000284414
R08E3.2	684.298	796.164	814.257	303.825	398.377	112.388			1.49513	2.80996e-05	0.000287305
K07D4.1	40.8943	42.6212	38.694	82.9408	96.8278	89.671			-1.1364	2.82436e-05	0.000288376
M01E5.6	644.313	578.796	690.605	348.351	323.682	144.669			1.22692	2.838e-05	0.000289566
F52H2.7	229.008	226.745	226.276	83.8138	105.127	148.256			1.02312	2.87804e-05	0.000293014
M199.5	145.402	205.434	171.6	100.402	78.8455	68.15			1.06989	2.94358e-05	0.000298264
ZC21.10	70.8835	52.8503	68.9763	8.73061	4.14976	26.3035			2.29746	2.94799e-05	0.000298504
K02E7.9	158.125	144.06	145.523	73.3371	70.546	31.086			1.35032	3.07915e-05	0.000310927
F59B2.9	72.701	51.9979	53.8352	11.3498	11.066	26.3035			1.88144	3.0879e-05	0.000311585
C44C10.5	35.4417	39.2115	42.8999	11.3498	8.29953	10.7605			1.93458	3.10318e-05	0.000312385
F40G9.20	227.191	150.879	227.117	94.2906	62.2465	23.9123			1.73479	3.10425e-05	0.000312385
T18H9.5	158.125	114.225	111.035	52.3837	66.3962	56.1938			1.13858	3.17898e-05	0.000319248
F52F10.4	9.99639	1.70485	10.0941	65.4796	60.8632	428.03			-4.66965	3.18808e-05	0.000319583
T01B6.1	105.416	151.732	107.67	56.749	56.7134	51.4114			1.14551	3.22074e-05	0.000322338
EGAP7.1	24.5366	28.9824	24.3941	0.873061	2.76651	5.97807			3.08731	3.29445e-05	0.000328817
T05E12.8	47.2557	32.3921	43.7411	13.0959	9.68278	7.17368			2.0166	3.35668e-05	0.000333666
R13A5.5	125.409	121.897	152.253	59.3681	62.2465	75.3237			1.02469	3.48417e-05	0.00034531
F55G1.15	93.6026	76.7182	109.353	46.2722	34.5814	28.6947			1.33704	3.50505e-05	0.000347002
M28.10	2513.64	3361.11	2547.92	1606.43	1625.32	836.929			1.04956	3.54387e-05	0.000350137
F47C12.1	71.7923	84.39	78.2293	38.4147	29.0483	23.9123			1.34238	3.63584e-05	0.000357297
Y73B3B.2	139.949	132.126	157.3	72.4641	82.9953	52.607			1.04789	3.72223e-05	0.000364322
K08D10.8	20.9015	17.9009	16.8235	0	1.38325	0			5.51628	3.76821e-05	0.000368085
R06A4.6	148.128	132.126	129.541	69.8449	66.3962	33.4772			1.26589	3.78565e-05	0.000369296
Y44A6C.2	111.778	88.6521	107.67	48.8914	38.7311	51.4114			1.13988	3.79619e-05	0.000369832
T25D10.1	130.862	149.174	155.617	50.6375	60.8632	88.4754			1.13183	3.97724e-05	0.000384906
B0554.6	10.9052	11.0815	15.1411	0	0	0			5.89618	4.01807e-05	0.000388096
W09G12.7	36.3505	47.7358	63.9293	681.861	832.719	96.8447			-3.44414	4.08825e-05	0.000393837
C44B7.6	37.2593	47.7358	58.0411	106.513	99.5943	322.816			-1.88484	4.11079e-05	0.000395748
C01F6.2	45.4381	55.4076	41.2176	96.0367	99.5943	107.605			-1.09234	4.14945e-05	0.000398685
B0303.8	45.4381	28.9824	32.8058	8.73061	9.68278	4.78245			2.20609	4.27968e-05	0.000409587
Y116F11A.1	933.299	796.164	922.769	116.117	66.3962	7.17368			3.80236	4.30725e-05	0.000411956
D1025.6	29.0804	36.6543	28.5999	109.133	48.4139	241.514			-2.08171	4.35913e-05	0.000416375
K05F1.1	30.8979	47.7358	28.5999	6.11143	11.066	2.39123			2.48465	4.50875e-05	0.000428807
F19F10.1	39.0768	51.1455	27.7588	11.3498	1.38325	5.97807			2.57482	4.58932e-05	0.000435807
C08F11.14	12.7227	25.5727	27.7588	1.74612	0	2.39123			3.92119	4.83889e-05	0.000458671
R52.10	120.865	113.372	113.559	66.3526	49.7972	37.064			1.16766	4.96346e-05	0.000469814
F22B8.5	16.3577	35.8018	24.3941	4.3653	2.76651	1.19561			3.14648	5.01937e-05	0.000474189
T05C12.10	52.7082	96.324	50.4705	17.4612	26.2818	10.7605			1.88581	5.03269e-05	0.000474835
K10C2.8	365.323	236.122	376.846	143.182	120.343	198.472			1.08128	5.05369e-05	0.00047651
F13G3.2	39.0768	18.7533	31.1235	6.11143	2.76651	4.78245			2.65673	5.18297e-05	0.000488385
T03F1.10	58.1608	44.3261	44.5823	90.7983	117.577	108.801			-1.10464	5.39435e-05	0.00050538
Y54G2A.1	35.4417	39.2115	42.0587	7.85755	11.066	13.1517			1.88697	5.70063e-05	0.000530723
Y54G2A.73	239.005	380.181	269.176	675.749	672.262	429.225			-1.00044	5.70105e-05	0.000530723
C36A4.14	199.019	170.485	196.835	114.371	95.4446	63.3675			1.04388	5.81607e-05	0.000540284
F13E9.6	29.0804	15.3436	26.0764	3.49224	2.76651	0			3.43768	5.8185e-05	0.000540284
F59C12.4	36.3505	31.5397	26.0764	8.73061	4.14976	5.97807			2.26955	6.29878e-05	0.000579378
Y105C5A.1271	48.1644	35.8018	52.994	14.842	11.066	2.39123			2.2443	6.52271e-05	0.000598473
F46C5.10	62.7046	64.7843	59.7234	197.312	183.973	87.2798			-1.32578	7.37857e-05	0.000670288
F35C5.9	596.148	716.889	547.605	308.19	359.646	142.278			1.20001	7.4106e-05	0.000672781
C16C4.14	44.5294	40.9164	29.4411	9.60367	12.4493	8.36929			1.92829	7.55593e-05	0.000682594
T28H11.2	36.3505	54.5552	35.3293	2.61918	8.29953	14.3474			2.36628	7.5875e-05	0.000683761
T27C4.2	91.785	138.093	79.9116	36.6686	40.1144	49.0202			1.30501	7.77918e-05	0.000700174
C32B5.16	59.9783	63.9318	81.594	27.9379	29.0483	13.1517			1.5474	7.86863e-05	0.00070649
C02A12.4	1001.46	2175.39	1028.76	2826.1	3116.47	3079.9			-1.10106	7.92857e-05	0.000711436
F41H10.2	18.1753	19.6058	12.6176	45.3992	41.4976	86.0842			-1.77918	8.00573e-05	0.000717109
Y50D4A.6	142.676	160.256	151.411	75.0832	65.013	23.9123			1.46265	8.02278e-05	0.000718132
F54A3.4	65.4309	76.7182	65.6116	20.9535	34.5814	27.4991			1.34625	8.11929e-05	0.000725579
Y43C5A.1	42.7118	62.227	37.0117	15.7151	12.4493	3.58684			2.13657	8.32403e-05	0.000741026
F10G2.3	9.08763	11.9339	3.3647	27.0649	29.0483	100.432			-2.68212	8.37343e-05	0.000744519
F58H7.5	86.3325	116.782	113.559	55.8759	48.4139	37.064			1.15606	8.3997e-05	0.000746402
C50B6.14	94.5113	75.0134	107.67	41.0339	38.7311	44.2377			1.15927	8.57817e-05	0.000759041
Y39E4B.14	91.785	80.9803	87.4822	35.7955	42.8809	43.0421			1.10513	8.68508e-05	0.000767575
C13D9.1	36.3505	33.2446	31.1235	676.622	836.869	46.6289			-3.95334	8.89092e-05	0.000781996
R02C2.1	77.2448	80.1279	95.0528	41.0339	37.3479	20.3254			1.34587	9.26791e-05	0.00081126
K09F5.6	142.676	203.729	187.582	98.6559	41.4976	78.9105			1.2704	9.27975e-05	0.000811328
F23D12.4	75.4273	69.0464	69.8175	28.811	37.3479	22.7167			1.279	9.55944e-05	0.000834786
C06B8.1	44.5294	45.1785	26.9176	3.49224	8.29953	13.1517			2.26499	9.77441e-05	0.00085212
T27C10.4	2.72629	11.0815	6.7294	116.117	117.577	3.58684			-3.52735	9.91395e-05	0.000862149
Y60A9.3	64.5222	66.4891	69.8175	30.5571	17.9823	29.8903			1.33675	0.000102861	0.000892767
K12G11.3	170.847	186.681	185.058	1055.53	612.782	7551.49			-4.08679	0.000103045	0.000893461
F57G4.11	91.785	53.7027	74.0234	30.5571	29.0483	15.543			1.53843	0.000105825	0.000913244
C10A4.7	20.9015	23.0155	27.7588	4.3653	2.76651	4.78245			2.56713	0.000107915	0.000930186
Y55F3BR.10	64.5222	42.6212	80.7528	123.102	128.643	185.32			-1.2163	0.000108154	0.000931701
F35F10.5	117.23	98.0288	149.729	61.9873	60.8632	41.8465			1.14522	0.000110416	0.000949513
F40G12.7	23.6278	29.8349	36.1705	8.73061	4.14976	4.78245			2.29321	0.000110578	0.000950017
C17H1.7	319.884	262.547	295.252	149.293	148.008	53.8026			1.3197	0.000110841	0.000951494
T14B4.6	56.3433	68.194	48.7881	6.98449	16.5991	25.1079			1.86305	0.000113694	0.000974839
ZC239.20	42.7118	28.9824	28.5999	7.85755	9.68278	7.17368			2.02947	0.000115613	0.000989559
C18A3.8	42.7118	30.6873	44.5823	14.842	5.53302	7.17368			2.04257	0.000118003	0.00100708
F53A9.7	79.9711	74.1609	87.4822	39.2877	34.5814	37.064			1.1172	0.000120598	0.00102505
Y38E10A.4	39.9856	36.6543	31.1235	71.591	73.3125	108.801			-1.23432	0.00012095	0.00102745
F12E12.10	273.538	205.434	277.588	144.055	117.577	57.3894			1.24009	0.000122184	0.00103612
F09C6.9	67.2484	96.324	77.3881	40.1608	23.5153	32.2816			1.30855	0.000123781	0.00104724
F37A8.5	61.7959	40.9164	46.2646	129.213	85.7618	112.388			-1.14505	0.000126762	0.00107061
VC5.6	102.69	67.3415	110.194	41.9069	26.2818	43.0421			1.32014	0.000127548	0.00107663
F13A7.11	94.5113	83.5376	101.782	344.859	413.593	101.627			-1.61968	0.000129362	0.00108943
C25F9.4	117.23	104.848	120.288	46.2722	53.9469	69.3456			1.02176	0.000129581	0.00109054
Y17D7B.2	7.2701	14.4912	13.4588	97.7828	148.008	9.56491			-2.85451	0.000131837	0.0011071
F38C2.7	78.1536	46.8833	58.0411	26.1918	20.7488	15.543			1.5346	0.000138599	0.00115463
C50F2.6	158.125	210.549	175.806	68.9718	63.6297	119.561			1.11232	0.000139033	0.00115758
Y24F12A.4	167.212	255.727	206.088	132.705	82.9953	86.0842			1.04892	0.000142946	0.0011868
C03G6.17	3.63505	3.4097	2.52352	18.3343	12.4493	40.6509			-2.9038	0.000142996	0.0011868
Y55D5A.1	53.617	63.9318	68.1352	20.9535	29.0483	25.1079			1.32257	0.000146569	0.00121114
C41H7.7	79.9711	103.143	43.7411	23.5726	27.6651	7.17368			1.95738	0.000149393	0.00123166
F55E10.7	45.4381	64.7843	39.5352	107.386	128.643	93.2579			-1.1336	0.000151065	0.00124364
C10C5.5	25.4454	23.8679	16.8235	2.61918	5.53302	1.19561			2.87177	0.000159028	0.00130255
Y48D7A.2	48.1644	96.324	51.3117	142.309	125.876	278.578			-1.48039	0.000159135	0.00130255
Y73F8A.21	63.6134	108.258	77.3881	209.535	255.902	123.148			-1.23761	0.000160798	0.00130979
Y46C8AL.8	53.617	71.6037	37.8529	9.60367	24.8986	7.17368			2.00473	0.000162488	0.00132209
C17C3.12	21.8103	11.9339	17.6647	52.3837	56.7134	40.6509			-1.54486	0.000162908	0.00132477
T03G6.1	19.084	16.1961	15.9823	0.873061	0	1.19561			4.54273	0.000166866	0.00134945
Y32F6A.6	280.808	298.349	266.652	144.055	170.14	68.15			1.14641	0.000166956	0.00134945
C49G7.5	40.8943	38.3591	47.947	82.9408	80.2288	163.799			-1.36012	0.000168056	0.00135461
B0035.8	95.4201	48.5882	73.1822	143.182	153.541	159.017			-1.07001	0.000168849	0.00136025
Y41D4B.18	56.3433	78.423	66.4528	32.3033	24.8986	23.9123			1.29743	0.000171662	0.00137988
R07B7.9	105.416	83.5376	101.782	34.0494	47.0307	53.8026			1.12132	0.000172967	0.00138885
F49F1.1	284.443	545.552	275.905	48.8914	53.9469	4.78245			3.36064	0.000174929	0.0014023
Y46G5A.30	29.9892	38.3591	35.3293	6.98449	13.8325	7.17368			1.92737	0.00017603	0.00140958
ZK673.1	4.54381	5.96697	6.7294	24.4457	19.3656	37.064			-2.22792	0.000176128	0.0014096
F44D12.1	481.644	448.375	535.828	173.739	201.955	355.097			1.00657	0.000176788	0.00141376
C09F12.1	1226.83	1288.01	1241.57	579.712	697.16	188.907			1.35789	0.000180861	0.00144197
T13C5.6	222.647	203.729	245.623	99.5289	80.2288	155.43			1.00246	0.000185877	0.00147794
C31G12.4	69.9747	67.3415	63.9293	26.1918	17.9823	35.8684			1.32155	0.000186782	0.00148354
F35E8.12	91.785	75.0134	81.594	18.3343	20.7488	47.8245			1.52419	0.000186783	0.00148354
T17A3.6	89.0587	74.1609	76.5469	41.0339	35.9646	20.3254			1.28931	0.000189826	0.0015012
C34C12.6	132.679	109.963	142.159	66.3526	70.546	34.6728			1.16381	0.000196188	0.00154568
R08H2.1	18.1753	15.3436	26.9176	53.2567	53.9469	53.8026			-1.41136	0.000202759	0.00159061
Y45F10C.2	281.716	171.337	273.382	514.233	337.514	642.044			-1.04155	0.000206435	0.00161685
F21F8.4	335.333	284.71	272.541	199.058	146.625	95.6491			1.00901	0.000207729	0.00162612
F39D8.3	24.5366	23.8679	25.2352	6.11143	4.14976	4.78245			2.26399	0.000210254	0.00164238
C54E10.1	55.4345	87.7997	52.994	17.4612	29.0483	25.1079			1.47489	0.000213917	0.00166744
F11D11.3	46.3469	48.5882	62.2469	14.842	5.53302	23.9123			1.8109	0.000214126	0.00166818
T16G1.5	10.9052	5.11455	8.41175	20.0804	24.8986	111.192			-2.67605	0.000217794	0.00169496
F12E12.9	117.23	101.439	105.988	64.6065	31.8149	23.9123			1.40684	0.000220686	0.00171474
Y51H4A.25	157.216	169.632	158.141	89.9253	89.9115	41.8465			1.12641	0.000221115	0.00171715
AC8.4	21.8103	32.3921	38.694	0.873061	6.91627	8.36929			2.59733	0.000221553	0.00171965
R07E3.4	543.44	581.353	514.799	255.807	282.184	72.9324			1.42401	0.000222551	0.00172374
C41G11.3	66.3397	104.848	79.0704	33.1763	38.7311	38.2596			1.19128	0.00022392	0.00173252
Y94H6A.2	51.7995	60.5221	60.5646	28.811	19.3656	16.7386			1.38985	0.000228264	0.00176333
T10A3.1	71.7923	124.454	85.7998	34.0494	44.2641	43.0421			1.22704	0.000230931	0.00178206
T24E12.3	12.7227	16.1961	21.8705	0.873061	0	2.39123			3.93547	0.000237758	0.00182705
C17H12.6	299.892	357.166	331.423	98.6559	171.524	25.1079			1.7471	0.000251201	0.0019143
Y54G2A.20	54.5258	72.4561	50.4705	27.9379	20.7488	17.9342			1.39614	0.000252206	0.00191996
Y46C8AL.3	36.3505	87.7997	41.2176	17.4612	1.38325	1.19561			2.96168	0.00025513	0.00194021
F56C9.7	2739.92	2670.65	2702.7	1523.49	1383.25	450.746			1.27254	0.000255594	0.00194273
F10C2.7	1.81753	4.26212	0.841175	14.842	5.53302	75.3237			-3.78794	0.000259363	0.00196729
F48G7.11	78.1536	93.7667	69.8175	41.9069	37.3479	25.1079			1.20291	0.000261426	0.00197987
F09C12.8	18.1753	16.1961	13.4588	0.873061	1.38325	0			4.4283	0.000273859	0.00206232
K02F3.3	188.114	379.329	143	467.961	531.17	624.11			-1.19143	0.000280596	0.0021044
Y38C9B.2	9.99639	7.67182	10.0941	0	0	0			5.47585	0.00028524	0.00213335
Y5H2B.3	74.5185	65.6367	66.4528	31.4302	34.5814	28.6947			1.12804	0.000287989	0.00215213
T07H8.6	39.0768	48.5882	58.0411	8.73061	9.68278	23.9123			1.79744	0.000290621	0.00216849
ZK6.3	25.4454	28.9824	24.3941	4.3653	5.53302	8.36929			2.13082	0.000293761	0.00218636
T05A8.8	36.3505	50.293	39.5352	16.5882	9.68278	14.3474			1.61081	0.000300411	0.00223245
C34H3.1	103.599	112.52	99.2586	61.9873	40.1144	22.7167			1.31878	0.000310217	0.00229811
Y48E1B.13	45.4381	76.7182	69.8175	23.5726	23.5153	28.6947			1.34438	0.000322315	0.0023697
B0213.16	0.908763	0	0	3.49224	2.76651	54.9982			-6.03626	0.00033793	0.00247027
C14C6.5	70.8835	191.796	74.0234	21.8265	49.7972	9.56491			2.06758	0.000338906	0.00247585
K09E10.2	57.252	53.7027	68.1352	10.4767	22.1321	0			2.47981	0.000346208	0.00252166
F55G11.6	20.9015	16.1961	12.6176	0	2.76651	0			4.41864	0.000346567	0.00252302
F53H4.3	27.2629	23.8679	28.5999	5.23837	9.68278	3.58684			2.142	0.000348928	0.00253769
ZC455.4	28.1716	29.8349	51.3117	81.1947	67.7795	184.124			-1.60541	0.000350163	0.00254415
T14C1.3	90.8763	64.7843	92.5292	24.4457	45.6474	35.8684			1.24952	0.000350477	0.00254482
R09H10.5	2025.63	2257.22	2055.83	1166.41	1358.36	510.527			1.06246	0.000354457	0.00256771
Y38H8A.3	33.6242	66.4891	27.7588	13.0959	12.4493	5.97807			2.01164	0.000356215	0.00257577
F40H3.6	145.402	131.273	124.494	75.9563	71.9292	34.6728			1.13037	0.00036431	0.00262637
B0391.14	38.168	25.5727	30.2823	1.74612	1.38325	11.9561			2.66037	0.000366028	0.00263591
Y22D7AR.11	103.599	97.1764	96.7351	32.3033	34.5814	64.5631			1.18489	0.000367156	0.00264273
F56G4.3	28.1716	92.0618	7.57057	1.74612	8.29953	0			3.73634	0.000369458	0.00265539
F47C10.6	14.5402	10.2291	17.6647	65.4796	55.3302	25.1079			-1.78709	0.00036989	0.00265719
C54F6.10	24.5366	17.9009	24.3941	4.3653	4.14976	4.78245			2.32766	0.000371691	0.00266491
ZK678.6	0.908763	0	0	8.73061	11.066	13.1517			-5.13851	0.000378683	0.00270974
K08F8.2	71.7923	67.3415	75.7057	27.9379	19.3656	41.8465			1.26302	0.000385011	0.0027443
Y24F12A.3	73.6098	108.258	68.1352	36.6686	12.4493	37.064			1.51506	0.000394841	0.00280347
C50B6.8	104.508	132.126	116.923	57.622	70.546	31.086			1.15411	0.000395726	0.00280569
K09A11.2	8.17886	11.9339	7.57057	29.6841	22.1321	58.5851			-1.99531	0.000400496	0.00283675
B0403.2	36.3505	44.3261	35.3293	11.3498	15.2158	13.1517			1.56269	0.000401401	0.00283905
F46G10.3	48.1644	46.8833	49.6293	20.9535	20.7488	14.3474			1.36321	0.000403185	0.00284892
Y102A5C.19	97.2376	85.2424	90.0057	32.3033	52.5637	47.8245			1.05685	0.000408851	0.00288617
Y55F3C.3	199.019	269.366	182.535	90.7983	103.744	21.521			1.59084	0.000413486	0.00291328
F56A3.5	23.6278	25.5727	22.7117	3.49224	2.76651	8.36929			2.30541	0.000415518	0.00292338
Y51H7BR.2	57.252	51.9979	62.2469	26.1918	22.1321	25.1079			1.216	0.000417786	0.00293511
F52E10.5	21.8103	25.5727	17.6647	6.11143	1.38325	2.39123			2.62004	0.000427296	0.00299332
F55G11.3	8.17886	25.5727	18.5058	0	0	2.39123			4.52645	0.000427602	0.00299403
F55G7.1	57.252	34.9494	42.0587	16.5882	12.4493	16.7386			1.53921	0.000428884	0.00300143
C10H11.6	194.475	157.699	202.723	278.506	302.933	744.867			-1.25644	0.000429068	0.00300143
F02E11.3	22.7191	23.8679	28.5999	3.49224	6.91627	7.17368			2.13974	0.000439788	0.00306327
C50B6.9	50.8907	43.4736	63.9293	16.5882	19.3656	25.1079			1.38493	0.00044446	0.0030914
R09H3.2	23.6278	40.0639	30.2823	10.4767	4.14976	8.36929			1.98959	0.000452191	0.00313625
ZK354.2	42.7118	95.4715	66.4528	22.6996	30.4316	21.521			1.46551	0.000459374	0.00318305
F41A4.1	25.4454	23.8679	26.9176	8.73061	1.38325	3.58684			2.37978	0.000471189	0.00325109
T14B4.8	35.4417	28.13	34.4882	8.73061	6.91627	13.1517			1.76427	0.000478655	0.00329022
F47D12.7	39.0768	30.6873	28.5999	8.73061	1.38325	11.9561			2.11678	0.000497894	0.00340015
C01B12.1	22.7191	33.2446	21.8705	6.98449	6.91627	1.19561			2.34953	0.000499095	0.00340676
C06B3.2	8.17886	11.0815	8.41175	62.8604	87.145	8.36929			-2.51461	0.000509812	0.00346901
C15H9.1	111.778	103.996	95.0528	174.612	152.158	296.512			-1.00405	0.000510165	0.00346941
Y43F8B.5	22.7191	28.13	21.8705	3.49224	8.29953	0			2.67543	0.000528317	0.00357296
K08F9.1	9.08763	11.0815	10.0941	20.9535	30.4316	76.5193			-2.07276	0.000529005	0.00357432
F41E6.5	230.826	224.188	233.005	392.004	304.316	814.213			-1.13457	0.000544453	0.00367193
T04F3.2	12.7227	10.2291	11.7764	37.5416	33.1981	31.086			-1.55771	0.000550303	0.00370117
C36B7.1	7.2701	4.26212	1.68235	41.0339	29.0483	10.7605			-2.63084	0.000556209	0.00373233
C37E2.5	55.4345	68.194	63.9293	18.3343	33.1981	28.6947			1.2511	0.000565046	0.00378297
W09H1.1	79.9711	57.1124	53.8352	27.9379	23.5153	29.8903			1.22372	0.000569447	0.00380548
T04H1.9	181.753	168.78	170.759	61.1143	71.9292	125.539			1.01703	0.00057473	0.00383904
Y57G7A.6	15.449	17.0485	29.4411	4.3653	4.14976	1.19561			2.65474	0.00060184	0.00399827
R166.1	67.2484	109.11	53.8352	184.216	197.805	120.757			-1.12678	0.000624224	0.00413947
C13D9.10	2.72629	0.852424	2.52352	31.4302	49.7972	1.19561			-3.75657	0.000636493	0.00421321
Y39B6A.27	13.6314	23.0155	19.347	52.3837	55.3302	38.2596			-1.37943	0.000637031	0.00421487
Y45F10D.14	38.168	30.6873	31.9646	11.3498	11.066	10.7605			1.60055	0.000642627	0.00424806
T08G2.2	53.617	65.6367	72.341	34.9224	24.8986	19.1298			1.26054	0.000644334	0.00425742
Y47H10A.3	1.81753	3.4097	0.841175	13.969	13.8325	17.9342			-2.91327	0.000652068	0.00429884
B0047.4	39.9856	29.8349	24.3941	11.3498	2.76651	8.36929			2.01003	0.000686142	0.00448516
T08E11.10	290.804	210.549	285.999	137.071	98.2111	22.7167			1.60396	0.000700343	0.00455969
F21C10.8	6.36134	22.163	9.25292	35.7955	29.0483	112.388			-2.22625	0.000703726	0.00457969
Y71G12B.2	49.0732	34.9494	39.5352	13.0959	5.53302	19.1298			1.69042	0.000713817	0.00464123
Y40H7A.4	11.8139	17.0485	12.6176	0.873061	1.38325	1.19561			3.62775	0.000717499	0.00466104
K06A9.2	28.1716	41.7688	40.3764	86.433	70.546	71.7368			-1.05497	0.000726734	0.00470852
C33C12.4	60.8871	46.8833	63.9293	27.0649	26.2818	20.3254			1.21619	0.000739754	0.00477599
C50F7.1	36.3505	47.7358	43.7411	10.4767	2.76651	20.3254			1.91301	0.000745771	0.00480848
F36G9.11	19.9928	26.4252	21.0294	6.11143	5.53302	3.58684			2.13289	0.000750497	0.00483471
Y48E1B.10	361.688	510.602	330.582	222.631	255.902	115.975			1.01725	0.00076398	0.00490647
Y39A1C.1	88.15	91.2094	70.6587	35.7955	52.5637	31.086			1.07843	0.000768315	0.00492999
W01A11.7	21.8103	18.7533	19.347	38.4147	44.2641	82.4973			-1.45941	0.000775498	0.00496739
F58E6.6	9.08763	11.9339	12.6176	0	0	1.19561			4.79236	0.000784963	0.00501706
F11A5.18	55.4345	44.3261	59.7234	11.3498	20.7488	27.4991			1.4451	0.000788532	0.00503328
F13C5.1	59.0696	59.6697	76.5469	16.5882	17.9823	39.4552			1.40895	0.000801247	0.00509891
ZC239.21	59.9783	38.3591	42.8999	20.0804	17.9823	15.543			1.38829	0.000803158	0.00510885
C08E3.9	40.8943	33.2446	55.5175	16.5882	16.5991	4.78245			1.76338	0.000804813	0.00511716
D1009.4	17.2665	57.1124	35.3293	86.433	89.9115	112.388			-1.39222	0.000815972	0.00518137
F07A5.2	25.4454	18.7533	11.7764	38.4147	60.8632	53.8026			-1.44668	0.000826758	0.00524305
Y45F10D.13	95.4201	127.864	106.829	71.591	48.4139	41.8465			1.01321	0.000831268	0.00526482
F59B1.10	59.0696	54.5552	56.3587	24.4457	30.4316	22.7167			1.14034	0.00085074	0.0053687
T06D4.2	9.08763	17.0485	8.41175	0	0	1.19561			4.83046	0.000850966	0.0053687
EEED8.12	58.1608	63.9318	71.4999	25.3188	35.9646	29.8903			1.10283	0.000853009	0.00537465
Y105C5B.12	69.9747	84.39	63.9293	42.78	29.0483	26.3035			1.13444	0.000858129	0.00539764
C35D6.3	15.449	10.2291	15.9823	1.74612	0	0			4.29562	0.000862985	0.00542352
Y51B9A.4	147.22	129.569	113.559	47.1453	92.6781	47.8245			1.07258	0.000866917	0.00544357
F23B2.7	56.3433	51.9979	54.6764	13.0959	15.2158	32.2816			1.44	0.000871084	0.00546505
Y47D3A.12	30.8979	23.0155	36.1705	12.2229	5.53302	4.78245			1.94639	0.000881398	0.00552267
Y25C1A.4	6.36134	15.3436	4.20587	0	0	0			5.37708	0.000892645	0.00558837
F57A10.5	53.617	40.9164	42.8999	9.60367	15.2158	23.9123			1.5175	0.000903998	0.00564591
D1014.1	52.7082	49.4406	52.1528	14.842	23.5153	26.3035			1.27733	0.000904146	0.00564591
Y46H3D.6	30.8979	38.3591	47.947	13.969	12.4493	15.543			1.47991	0.000932405	0.00580014
C08E3.6	180.844	129.569	178.329	48.8914	27.6651	107.605			1.40613	0.000935201	0.00581456
R106.6	112.687	89.5046	109.353	40.1608	31.8149	70.5412			1.12744	0.000950249	0.00589114
F36H1.5	66.3397	56.26	72.341	27.0649	38.7311	17.9342			1.23095	0.000966288	0.0059729
R05D8.9	3.63505	1.70485	0.841175	13.0959	16.5991	14.3474			-2.84398	0.000967748	0.00597653
M02H5.7	45.4381	51.9979	49.6293	20.0804	26.2818	14.3474			1.28668	0.000992691	0.00611034
ZC15.1	12.7227	17.9009	15.9823	1.74612	2.76651	2.39123			2.79101	0.000998217	0.00613149
C08F8.15	44.5294	60.5221	69.8175	30.5571	19.3656	21.521			1.27205	0.0010003	0.00614174
M04B2.7	56.3433	50.293	58.0411	16.5882	26.2818	28.6947			1.22398	0.00105946	0.00645894
F32A5.5	300.8	277.038	338.994	952.509	598.949	3678.9			-2.51216	0.00107873	0.00654921
F27B3.6	52.7082	61.3746	62.2469	18.3343	27.6651	32.2816			1.19152	0.00108529	0.00658361
T22H6.1	7.2701	10.2291	15.1411	0	0	1.19561			4.74965	0.00109103	0.00661293
F55B12.10	55.4345	41.7688	34.4882	12.2229	19.3656	17.9342			1.43112	0.00111346	0.00672662
ZK899.5	39.0768	32.3921	49.6293	14.842	17.9823	11.9561			1.44262	0.00113646	0.00684022
C24H11.3	45.4381	25.5727	66.4528	14.842	16.5991	13.1517			1.62772	0.00113957	0.00685333
T26H2.8	6.36134	5.11455	4.20587	60.2412	74.6957	1.19561			-3.11942	0.00114575	0.00688484
F46B6.9	35.4417	36.6543	43.7411	13.969	13.8325	16.7386			1.38163	0.00117543	0.00704298
T05F1.10	32.7155	30.6873	17.6647	6.98449	2.76651	9.56491			2.04271	0.00117924	0.00706003
Y7A9A.1	5.45258	8.52424	7.57057	14.842	27.6651	45.4333			-2.01537	0.00121053	0.00722672
F22G12.1	85.4237	69.0464	107.67	41.9069	47.0307	16.7386			1.31034	0.00123257	0.0073433
Y38H6C.10	44.5294	61.3746	53.8352	22.6996	19.3656	27.4991			1.19667	0.00123783	0.00737166
Y49F6B.5	17.2665	13.6388	11.7764	1.74612	1.38325	2.39123			2.94344	0.00129256	0.00766429
C49C8.2	67.2484	66.4891	53.8352	22.6996	26.2818	37.064			1.13333	0.00129271	0.00766429
B0284.1	83.6062	57.1124	80.7528	28.811	20.7488	45.4333			1.21699	0.00131492	0.0077802
W09C3.6	11.8139	11.0815	13.4588	0.873061	1.38325	0			4.03327	0.00136835	0.00802831
H02I12.4	21.8103	17.0485	21.0294	0.873061	2.76651	7.17368			2.52497	0.00136949	0.008029
Y50E8A.1	37.2593	28.9824	38.694	80.3216	51.1804	95.6491			-1.12044	0.00136956	0.008029
T24D5.5	37.2593	46.8833	32.8058	12.2229	17.9823	14.3474			1.41148	0.00138949	0.00812634
K03F8.2	107.234	102.291	107.67	60.2412	24.8986	60.9763			1.10092	0.00141408	0.00824339
D1025.3	19.084	19.6058	31.9646	5.23837	5.53302	7.17368			1.98596	0.00142354	0.00828582
C25H3.17	53.617	41.7688	63.9293	95.1636	84.3785	141.082			-1.00889	0.00142677	0.0083013
F54B11.8	17.2665	20.4582	29.4411	6.11143	5.53302	4.78245			2.02411	0.00142775	0.00830374
Y39E4A.2	333.516	481.62	351.611	953.382	1152.25	386.183			-1.09444	0.00145058	0.00841977
F48F5.4	36.3505	28.13	42.8999	13.969	13.8325	10.7605			1.47405	0.00148517	0.00858907
F15E6.10	6.36134	0.852424	3.3647	15.7151	11.066	41.8465			-2.7072	0.00151414	0.00870598
C06H5.2	72.701	41.7688	60.5646	32.3033	17.9823	16.7386			1.3578	0.00152799	0.00877189
T22A3.12	31.8067	23.8679	37.8529	3.49224	12.4493	10.7605			1.86147	0.00154654	0.00885613
C33F10.12	10.9052	11.0815	7.57057	0	1.38325	0			4.60397	0.00157857	0.00900235
Y105C5A.23	32.7155	44.3261	30.2823	13.0959	15.2158	10.7605			1.46326	0.00158659	0.0090375
H02F09.3	646.13	1929.04	630.04	57.622	49.7972	0			4.89812	0.00159742	0.00908865
Y23H5B.4	62.7046	66.4891	68.1352	38.4147	31.8149	27.4991			1.00251	0.00162124	0.00920985
T23E1.3	22.7191	17.9009	15.1411	51.5106	31.8149	54.9982			-1.32189	0.0016288	0.00924924
F54D5.4	2791.72	2532.55	2770.83	1542.7	1776.1	544.004			1.06743	0.00163449	0.00927435
R09D1.10	5.45258	10.2291	5.04705	17.4612	13.8325	81.3017			-2.43821	0.00164591	0.00932832
C11G10.1	37.2593	40.9164	31.1235	67.2257	51.1804	228.362			-1.66517	0.00164743	0.00933333
R11G1.2	57.252	42.6212	42.8999	15.7151	23.5153	21.521			1.25055	0.00165837	0.0093772
F47B10.7	43.6206	40.0639	47.947	18.3343	17.9823	20.3254			1.21719	0.00166082	0.00938742
M60.7	72.701	48.5882	46.2646	165.009	159.074	65.7587			-1.22134	0.00174511	0.00981464
Y46G5A.27	52.7082	41.7688	61.4058	19.2073	30.4316	13.1517			1.32853	0.001765	0.00990375
Y105C5A.1281	0.908763	5.96697	3.3647	20.9535	20.7488	13.1517			-2.41248	0.00177345	0.0099397
C08A9.7	46.3469	40.9164	37.0117	21.8265	13.8325	10.7605			1.39107	0.00178825	0.00999772
Y73B3A.7	19.9928	14.4912	66.4528	6.98449	6.91627	7.17368			2.26134	0.00181145	0.0101102
ZK250.2	46.3469	44.3261	38.694	14.842	24.8986	11.9561			1.34509	0.00182908	0.0101854
F21F3.3	129.953	93.7667	127.859	16.5882	22.1321	77.7149			1.60114	0.00187341	0.010395
T05B11.6	1.81753	0	1.68235	27.0649	41.4976	0			-4.29641	0.00188557	0.0104562
F01E11.17	10.9052	11.9339	10.9353	0.873061	0	1.19561			3.94586	0.00197741	0.0109078
K09D9.1	47.2557	51.9979	39.5352	334.382	438.492	47.8245			-2.56387	0.00199628	0.0109994
Y40D12A.2	315.341	422.803	262.447	158.897	197.805	45.4333			1.31583	0.00201149	0.01105
R08C7.9	52.7082	52.8503	50.4705	24.4457	29.0483	11.9561			1.25559	0.00202092	0.0110935
F45D11.16	13.6314	13.6388	25.2352	3.49224	4.14976	2.39123			2.39499	0.00202569	0.0111086
ZK970.6	1.81753	0.852424	0	6.98449	13.8325	11.9561			-3.63071	0.00203241	0.0111399
C16C4.15	0	0	0.841175	5.23837	2.76651	22.7167			-5.04172	0.00203435	0.0111464
C17C3.3	45.4381	28.13	34.4882	72.4641	56.7134	104.018			-1.11361	0.00204403	0.0111743
H43E16.1	172.665	207.139	210.294	34.9224	44.2641	2.39123			2.85537	0.00205075	0.0112069
F20E11.17	26.3541	16.1961	21.8705	6.98449	4.14976	0			2.4713	0.00205797	0.0112421
Y32F6B.1	192.658	166.223	201.882	301.206	231.004	601.394			-1.01558	0.00208366	0.0113571
R05C11.1	36.3505	23.0155	27.7588	10.4767	9.68278	8.36929			1.60215	0.00208485	0.0113594
Y9C12A.1	79.0624	60.5221	74.0234	43.653	24.8986	33.4772			1.04417	0.00209258	0.0113913
F09A5.1	89.0587	92.0618	93.3704	45.3992	55.3302	16.7386			1.22648	0.00210273	0.0114313
F33D4.6	9.99639	17.9009	10.9353	0.873061	1.38325	2.39123			3.10673	0.00213323	0.0115671
R11H6.6	12.7227	14.4912	10.0941	23.5726	35.9646	46.6289			-1.49914	0.00213587	0.0115729
F11A5.10	112.687	169.632	116.923	221.757	175.673	463.898			-1.10899	0.00217962	0.0117795
K09H11.11	31.8067	34.097	32.8058	13.0959	13.8325	10.7605			1.38961	0.00220065	0.0118799
C34B4.7	7.2701	5.11455	7.57057	13.0959	35.9646	27.4991			-1.92185	0.00221765	0.0119541
T05E12.10	47.2557	31.5397	30.2823	17.4612	11.066	8.36929			1.53319	0.0022212	0.0119688
ZK1055.2	55.4345	43.4736	59.7234	16.5882	23.5153	29.8903			1.19707	0.00222869	0.0120004
K01A2.2	49.0732	46.0309	39.5352	63.7334	74.6957	246.296			-1.51323	0.00227725	0.012217
W06A11.3	25.4454	21.3106	37.0117	10.4767	0	5.97807			2.2669	0.0022797	0.0122257
ZK131.8	40.8943	42.6212	52.994	24.4457	17.9823	14.3474			1.24696	0.00231435	0.0123934
W08A12.4	40.8943	29.8349	20.1882	6.11143	4.14976	14.3474			1.88477	0.00232861	0.0124515
C37A5.8	4.54381	7.67182	5.04705	13.969	15.2158	51.4114			-2.2167	0.00234054	0.0125062
F45E4.1	22.7191	33.2446	36.1705	8.73061	9.68278	13.1517			1.55658	0.00235271	0.0125529
Y53F4B.5	30.8979	25.5727	25.2352	6.98449	9.68278	10.7605			1.5943	0.00236129	0.0125941
Y49E10.17	49.0732	56.26	63.0881	23.5726	31.8149	26.3035			1.05818	0.00236832	0.0126224
K05F6.6	26.3541	26.4252	32.8058	12.2229	9.68278	4.78245			1.6582	0.00239894	0.0127671
R05H5.8	28.1716	39.2115	29.4411	6.11143	17.9823	4.78245			1.79389	0.00241435	0.0128304
T06C12.10	41.8031	26.4252	37.8529	136.197	159.074	29.8903			-1.61653	0.0024472	0.0129815
Y43B11AL.3	5.45258	4.26212	5.04705	32.3033	12.4493	16.7386			-2.08147	0.00246837	0.0130796
Y75B12A.2	16.3577	8.52424	14.3	1.74612	2.76651	0			3.13797	0.00254466	0.013398
Y106G6G.4	30.8979	38.3591	33.647	7.85755	4.14976	19.1298			1.72212	0.0025477	0.013404
Y41D4B.14	38.168	51.1455	52.1528	16.5882	8.29953	27.4991			1.42331	0.00257295	0.0134968
F47C10.2	28.1716	27.2776	32.8058	68.9718	74.6957	43.0421			-1.0805	0.00257574	0.0135021
D1005.2	49.0732	57.1124	33.647	19.2073	12.4493	23.9123			1.31978	0.00257908	0.01351
ZK896.5	51.7995	32.3921	36.1705	147.547	152.158	37.064			-1.48646	0.00263053	0.0137304
T19D12.5	2.72629	4.26212	2.52352	19.2073	24.8986	7.17368			-2.42602	0.00265541	0.0138455
Y38E10A.5	89.9675	91.2094	91.6881	43.653	48.4139	9.56491			1.42323	0.0026973	0.014034
K11D12.11	72.701	54.5552	67.294	39.2877	24.8986	29.8903			1.0284	0.00272286	0.0141369
Y47H9C.1	35.4417	103.143	29.4411	13.969	24.8986	7.17368			1.88238	0.00274905	0.0142527
F02H6.1	28.1716	28.9824	25.2352	67.2257	53.9469	46.6289			-1.03458	0.00277176	0.014345
R10D12.1	105.416	173.042	146.364	365.813	365.179	148.256			-1.04951	0.00277806	0.0143675
Y73F4A.3	7.2701	12.7864	14.3	19.2073	15.2158	149.452			-2.41663	0.00278136	0.0143795
K08B5.2	41.8031	33.2446	43.7411	76.8294	56.7134	107.605			-1.0246	0.00280002	0.0144658
F42D1.2	59.0696	140.65	78.2293	123.102	203.338	322.816			-1.22075	0.00282044	0.014561
cTel54X.1	19.9928	12.7864	19.347	34.0494	34.5814	69.3456			-1.40249	0.00283776	0.0146247
H40L08.3	34.533	40.9164	50.4705	9.60367	16.5991	22.7167			1.38941	0.00284842	0.0146745
C33D9.8	25.4454	20.4582	19.347	4.3653	2.76651	9.56491			1.96415	0.00285941	0.0147207
F39G3.5	113.595	117.635	101.782	43.653	69.1627	11.9561			1.42305	0.0030182	0.0154191
T26E3.5	19.9928	21.3106	15.1411	5.23837	1.38325	5.97807			2.11768	0.00304341	0.0155425
T05F1.9	16.3577	35.8018	26.0764	4.3653	0	10.7605			2.35112	0.00304656	0.0155532
W04A8.9	47.2557	40.9164	58.8822	26.1918	22.1321	16.7386			1.16518	0.00306901	0.0156569
Y57G11C.47	37.2593	23.8679	26.9176	13.969	4.14976	7.17368			1.74165	0.00307194	0.0156664
F29B9.12	19.9928	23.8679	17.6647	6.98449	2.76651	5.97807			1.92369	0.0030767	0.0156797
R07C3.5	6.36134	6.8194	7.57057	25.3188	30.4316	14.3474			-1.7524	0.00309181	0.0157403
F58B4.1	11.8139	11.9339	7.57057	22.6996	26.2818	43.0421			-1.55162	0.0031319	0.0159168
F15E6.4	127.227	98.0288	127.017	169.374	163.224	411.291			-1.07773	0.00314787	0.0159924
C13G3.1	20.9015	26.4252	26.9176	4.3653	5.53302	11.9561			1.7864	0.00315942	0.0160344
F37B1.5	98.1464	112.52	98.4175	62.8604	55.3302	20.3254			1.15048	0.00317789	0.016117
F35G2.3	20.9015	31.5397	27.7588	8.73061	11.066	7.17368			1.58383	0.00321465	0.016264
T12A7.6	69.066	44.3261	43.7411	92.5445	74.6957	190.103			-1.18666	0.00328882	0.0165707
T28D6.4	66.3397	103.143	64.7705	35.7955	48.4139	32.2816			1.01742	0.0033787	0.0169595
F27C8.4	176.3	188.386	206.088	96.0367	105.127	19.1298			1.37269	0.00341809	0.017122
F45D11.5	149.946	104.848	167.394	87.3061	78.8455	34.6728			1.06699	0.0034364	0.0171922
R09H3.3	30.8979	22.163	26.0764	7.85755	11.066	8.36929			1.55277	0.00343681	0.0171922
C35D6.5	17.2665	9.37667	13.4588	2.61918	2.76651	0			2.87331	0.00345174	0.0172611
M151.8	30.8979	43.4736	41.2176	19.2073	13.8325	14.3474			1.26976	0.00345815	0.0172872
T13A10.11	29.9892	31.5397	40.3764	13.969	12.4493	14.3474			1.31809	0.00350056	0.0174694
C45G7.3	109.052	65.6367	110.194	199.058	85.7618	527.266			-1.51182	0.00351226	0.0175159
H23N18.3	14.5402	32.3921	15.9823	52.3837	41.4976	58.5851			-1.27795	0.00351742	0.0175357
T22B3.2	31.8067	34.9494	20.1882	8.73061	6.91627	13.1517			1.59039	0.00353757	0.0176062
W03A5.1	39.0768	34.097	28.5999	12.2229	11.066	16.7386			1.34536	0.00354028	0.0176079
F08A8.8	79.9711	67.3415	66.4528	41.0339	20.7488	41.8465			1.0256	0.00354031	0.0176079
F08A8.5	62.7046	46.0309	63.9293	21.8265	35.9646	25.1079			1.07783	0.00361558	0.0179336
D1025.8	33.6242	19.6058	22.7117	46.2722	42.8809	104.018			-1.34756	0.0036793	0.0182226
Y47D3B.4	61.7959	62.227	42.8999	27.0649	29.0483	25.1079			1.04039	0.0037079	0.018348
K08C7.5	4.54381	5.11455	7.57057	32.3033	42.8809	5.97807			-2.23128	0.00372471	0.0184002
D1069.4	19.084	19.6058	16.8235	48.0183	30.4316	46.6289			-1.18275	0.00373979	0.0184498
F46A8.7	1.81753	10.2291	8.41175	33.1763	13.8325	35.8684			-2.01934	0.00375188	0.0184846
C03A7.12	24.5366	19.6058	24.3941	65.4796	58.0967	32.2816			-1.19118	0.00375683	0.0185027
F21C10.10	766.996	597.55	791.546	1609.05	1076.17	3443.37			-1.50717	0.0037645	0.0185281
Y46H3A.5	25.4454	69.0464	39.5352	20.0804	15.2158	10.7605			1.52792	0.00377851	0.0185721
F39E9.14	13.6314	7.67182	11.7764	1.74612	1.38325	0			3.34157	0.00381082	0.0186889
ZK250.6	40.8943	34.097	38.694	16.5882	16.5991	16.7386			1.18679	0.0038819	0.0189911
Y41D4B.16	1717.56	2119.13	1774.04	649.557	755.257	151.843			1.84975	0.00388796	0.0190081
F55C9.8	10.9052	9.37667	13.4588	27.9379	30.4316	28.6947			-1.36419	0.00397096	0.0193558
C49C8.5	1461.29	1311.03	1476.26	491.533	474.456	84.8886			2.01513	0.00399498	0.0194599
C49C3.4	3566.89	5623.44	3475.73	1783.66	2094.25	681.5			1.47408	0.00404108	0.0196148
M142.4	38.168	28.9824	33.647	15.7151	13.8325	10.7605			1.31061	0.00413097	0.0199566
K07C6.3	1.81753	0.852424	0.841175	3.49224	5.53302	31.086			-3.51738	0.00413392	0.0199643
F41D9.1	48.1644	62.227	60.5646	21.8265	16.5991	38.2596			1.15595	0.00415266	0.020035
T01C1.2	43.6206	44.3261	47.1058	19.2073	27.6651	15.543			1.12863	0.00421544	0.0202657
B0361.4	26.3541	36.6543	33.647	13.0959	12.4493	13.1517			1.31967	0.00429259	0.0206084
F53H4.5	39.0768	51.9979	37.8529	19.2073	19.3656	20.3254			1.13169	0.0043377	0.02078
K06C4.17	99.9639	62.227	65.6116	26.1918	31.8149	50.2158			1.08106	0.0043411	0.02078
Y116A8C.17	36.3505	31.5397	45.4234	17.4612	13.8325	16.7386			1.22847	0.0043473	0.0208014
F45C12.6	79.0624	81.8327	83.2763	36.6686	45.6474	7.17368			1.44962	0.00435932	0.02084
C35C5.8	45.4381	49.4406	37.0117	82.9408	45.6474	255.861			-1.54373	0.00436598	0.0208651
T26E3.2	62.7046	66.4891	45.4234	28.811	23.5153	33.4772			1.01914	0.00437209	0.0208783
F52C6.6	25.4454	34.9494	29.4411	13.0959	12.4493	3.58684			1.61213	0.00437382	0.0208783
R09E12.9	23.6278	9.37667	26.0764	30.5571	44.2641	113.583			-1.67006	0.00445296	0.0212116
T08E11.5	39.0768	55.4076	69.8175	23.5726	31.8149	10.7605			1.32056	0.00445462	0.0212126
F38A1.5	1.81753	8.52424	3.3647	18.3343	29.0483	13.1517			-2.12839	0.00455695	0.0216437
F57G9.3	33.6242	36.6543	76.5469	19.2073	19.3656	2.39123			1.83586	0.0045714	0.021692
Y51H4A.5	9.99639	18.7533	29.4411	55.0028	47.0307	41.8465			-1.30469	0.00458444	0.021732
Y116A8C.20	17.2665	11.0815	12.6176	3.49224	1.38325	2.39123			2.43472	0.00458695	0.0217369
Y73B3A.12	36.3505	40.0639	31.9646	13.969	16.5991	16.7386			1.20549	0.00465493	0.0220021
W01B11.5	48.1644	58.8173	55.5175	30.5571	16.5991	29.8903			1.0572	0.00475601	0.0223933
Y77E11A.9	33.6242	15.3436	28.5999	11.3498	2.76651	5.97807			1.88809	0.00477649	0.0224632
C54F6.8	17.2665	28.9824	15.9823	2.61918	6.91627	7.17368			1.94581	0.00481442	0.022612
Y73C8C.3	69.9747	47.7358	66.4528	39.2877	23.5153	23.9123			1.06403	0.004824	0.0226407
C34D4.1	23.6278	28.9824	28.5999	13.0959	2.76651	8.36929			1.68625	0.00485792	0.0227635
Y49E10.30	35.4417	40.9164	31.9646	13.0959	20.7488	11.9561			1.26256	0.00488705	0.0228926
F53G2.2	46.3469	40.0639	47.947	22.6996	24.8986	14.3474			1.11687	0.00494553	0.0231444
H01G02.3	30.8979	36.6543	29.4411	12.2229	13.8325	14.3474			1.27117	0.00496978	0.023243
B0564.3	9.08763	12.7864	19.347	25.3188	24.8986	88.4754			-1.7451	0.00503477	0.0234796
F59H6.14	33.6242	26.4252	37.8529	12.2229	16.5991	10.7605			1.31988	0.00505752	0.0235707
C50F7.2	181.753	245.498	164.87	27.9379	23.5153	0			3.5213	0.00513462	0.0238618
Y48G9A.6	49.9819	40.0639	66.4528	30.5571	20.7488	19.1298			1.13368	0.00516572	0.0239759
C14C11.5	19.084	8.52424	7.57057	0	2.76651	1.19561			3.30608	0.00517021	0.0239891
F31D5.7	49.0732	42.6212	51.3117	26.1918	19.3656	23.9123			1.02822	0.00520224	0.0240869
F13A7.10	13.6314	16.1961	14.3	30.5571	35.9646	34.6728			-1.19127	0.00525535	0.0242651
Y116A8A.150	17.2665	16.1961	27.7588	6.98449	6.91627	2.39123			1.89928	0.00537779	0.0247331
C37H5.9	79.0624	133.831	52.994	129.213	178.44	234.34			-1.02486	0.00542637	0.0249409
Y56A3A.10	35.4417	33.2446	44.5823	21.8265	8.29953	13.1517			1.34788	0.00548573	0.0251979
F34D6.1	46.3469	57.9649	52.1528	33.1763	20.7488	20.3254			1.05259	0.00549101	0.0252078
K10D2.8	32.7155	19.6058	26.0764	6.98449	5.53302	13.1517			1.61052	0.00551234	0.0252806
T10D4.13	16.3577	9.37667	21.8705	26.1918	34.5814	80.1061			-1.56024	0.00559198	0.0255818
F23D12.1	9.99639	14.4912	15.1411	3.49224	1.38325	2.39123			2.39045	0.00563882	0.02578
F25D1.5	23.6278	17.9009	23.5529	32.3033	65.013	49.0202			-1.15499	0.00578286	0.0263318
C04H5.9	1.81753	4.26212	1.68235	36.6686	35.9646	0			-3.22589	0.00585513	0.0265865
R07C12.1	39.9856	35.8018	42.0587	41.0339	77.4623	197.276			-1.41828	0.00588865	0.0267139
K12B6.8	49.0732	64.7843	46.2646	20.9535	27.6651	31.086			1.01987	0.00589986	0.0267565
C05D12.4	43.6206	29.8349	33.647	19.2073	13.8325	9.56491			1.30636	0.00590636	0.0267683
C55C2.1	18.1753	20.4582	15.1411	3.49224	8.29953	2.39123			1.97176	0.00590793	0.0267683
F25H8.5	74.5185	90.357	71.4999	306.444	301.549	45.4333			-1.46755	0.00591687	0.0267922
H05L03.3	61.7959	132.126	79.0704	151.913	117.577	358.684			-1.20154	0.00593311	0.0268326
F32A7.3	31.8067	48.5882	39.5352	17.4612	22.1321	13.1517			1.19432	0.00594848	0.0268772
F47B7.6	9.08763	12.7864	10.9353	2.61918	0	1.19561			2.95832	0.00598414	0.0270083
F11C7.6	15.449	26.4252	14.3	3.49224	8.29953	2.39123			2.03304	0.00601437	0.0271081
K03H6.7	39.9856	67.3415	67.294	29.6841	27.6651	28.6947			1.0202	0.00603273	0.0271741
F40G9.2	10.9052	5.96697	11.7764	27.9379	29.0483	21.521			-1.45588	0.00606469	0.0272762
ZK354.3	61.7959	52.8503	47.947	21.8265	17.9823	37.064			1.0799	0.00607785	0.0273186
W04H10.6	18.1753	16.1961	18.5058	3.49224	4.14976	7.17368			1.85386	0.00623818	0.0279451
Y38H6C.12	3.63505	3.4097	2.52352	31.4302	48.4139	0			-3.06024	0.0062728	0.028057
Y60A9.2	31.8067	28.13	15.1411	6.11143	0	10.7605			2.12077	0.00642864	0.0286147
Y43F8B.23	20.9015	23.0155	20.1882	29.6841	49.7972	65.7587			-1.16897	0.00650262	0.0288738
ZK678.2	0	0	1.68235	8.73061	5.53302	10.7605			-3.87011	0.00658409	0.0291738
F34D6.11	39.0768	28.9824	35.3293	16.5882	6.91627	0			2.08832	0.00659132	0.0291969
F40F4.1	110.869	80.1279	121.129	61.9873	60.8632	20.3254			1.12037	0.00660259	0.029238
F48F7.8	3.63505	1.70485	2.52352	19.2073	15.2158	5.97807			-2.377	0.00665232	0.0294139
T17A3.1	1.81753	5.11455	4.20587	8.73061	20.7488	19.1298			-2.10072	0.00673898	0.0297164
T16G1.4	27.2629	18.7533	14.3	35.7955	33.1981	90.8666			-1.40695	0.00677685	0.0298449
T08G5.15	0	0.852424	0.841175	6.11143	1.38325	22.7167			-4.13696	0.00682121	0.0299708
T26E3.8	52.7082	55.4076	49.6293	30.5571	30.4316	15.543			1.03783	0.00683233	0.0300017
B0213.15	317.158	224.188	306.188	616.381	435.725	2378.08			-2.01693	0.0070771	0.0309468
Y34B4A.9	3067.98	3163.35	2971.87	1419.6	1446.88	386.183			1.50044	0.00708173	0.0309578
B0244.15	0	0.852424	1.68235	11.3498	12.4493	3.58684			-3.41151	0.00713455	0.0311711
ZC334.1	1.81753	7.67182	1.68235	18.3343	11.066	21.521			-2.18969	0.00715248	0.0312298
K01D12.1	21.8103	21.3106	24.3941	6.11143	9.68278	8.36929			1.50877	0.00717187	0.0312865
C01C10.1	121.774	59.6697	80.7528	40.1608	19.3656	56.1938			1.17037	0.0072433	0.0315699
Y82E9BL.9	19.084	19.6058	21.0294	9.60367	1.38325	1.19561			2.18718	0.00726102	0.0316284
Y17G7B.14	12.7227	5.96697	10.0941	31.4302	23.5153	22.7167			-1.44453	0.00731595	0.0318487
K10C2.14	25.4454	24.7203	34.4882	13.969	5.53302	10.7605			1.44619	0.00733717	0.0319316
Y73F8A.17	26.3541	16.1961	17.6647	6.11143	2.76651	8.36929			1.7795	0.00734929	0.0319559
K08F11.1	40.8943	39.2115	42.0587	21.8265	16.5991	20.3254			1.0437	0.00742404	0.0322045
B0213.10	13.6314	14.4912	14.3	28.811	22.1321	60.9763			-1.39901	0.00746007	0.032313
F18A11.2	38.168	29.8349	41.2176	17.4612	15.2158	16.7386			1.13766	0.00754535	0.0325573
B0024.8	49.0732	67.3415	63.0881	41.9069	19.3656	13.1517			1.2408	0.00756657	0.0326297
M04D8.7	3.63505	9.37667	4.20587	16.5882	15.2158	28.6947			-1.80786	0.00757566	0.0326458
F44G3.14	54.5258	61.3746	77.3881	24.4457	15.2158	46.6289			1.16061	0.00757873	0.0326458
R13H4.3	5.45258	1.70485	2.52352	20.0804	15.2158	8.36929			-2.19371	0.00772699	0.0331752
C54F6.12	0.908763	0.852424	0.841175	2.61918	5.53302	21.521			-3.50223	0.00777595	0.0333365
Y75B8A.21	9.99639	14.4912	15.9823	1.74612	5.53302	1.19561			2.32976	0.00805171	0.034358
F59B2.8	57.252	69.0464	88.3234	39.2877	45.6474	17.9342			1.06282	0.00806963	0.034409
C03A7.13	18.1753	16.1961	12.6176	32.3033	38.7311	32.2816			-1.13409	0.0080707	0.034409
F09F7.6	189.931	123.602	187.582	343.113	255.902	1055.73			-1.72339	0.00808051	0.0344308
F52E1.2	6.36134	7.67182	4.20587	15.7151	20.7488	20.3254			-1.63195	0.00817814	0.0347789
C50D2.6	39.9856	42.6212	31.1235	17.4612	17.9823	17.9342			1.09224	0.00824931	0.0350584
C03G5.8	66.3397	117.635	45.4234	112.625	135.559	231.949			-1.06364	0.0082555	0.0350663
F23C8.7	32.7155	32.3921	20.1882	13.0959	11.066	8.36929			1.37633	0.00826805	0.0351075
T24A6.17	15.449	11.9339	15.9823	45.3992	40.1144	20.3254			-1.29384	0.00829085	0.0351737
Y38H6C.14	28.1716	34.097	37.0117	15.7151	12.4493	15.543			1.17478	0.00833123	0.0353042
C07H6.9	16.3577	11.0815	20.1882	33.1763	23.5153	70.5412			-1.41792	0.00839826	0.0355164
C36F7.5	22.7191	23.0155	27.7588	6.98449	13.8325	5.97807			1.4899	0.00842463	0.0355868
F45E10.2	53.617	67.3415	68.1352	144.928	177.057	60.9763			-1.01649	0.00849848	0.0358162
F36F12.3	35.4417	46.0309	27.7588	19.2073	16.5991	8.36929			1.29245	0.00851614	0.0358597
T23F11.6	26.3541	18.7533	26.0764	70.7179	94.0613	21.521			-1.38653	0.00859156	0.0361358
T20G5.5	18.1753	16.1961	19.347	5.23837	6.91627	4.78245			1.67967	0.0087291	0.0366512
ZC132.4	115.413	99.7337	121.97	84.6869	52.5637	26.3035			1.02932	0.00873986	0.0366649
C34D4.15	24.5366	31.5397	22.7117	8.73061	5.53302	14.3474			1.454	0.0087471	0.0366743
K02D7.6	27.2629	25.5727	18.5058	6.98449	11.066	8.36929			1.45581	0.00882081	0.036945
H02F09.2	2.72629	17.0485	10.9353	1.74612	0	0			3.89866	0.00882395	0.036945
Y51A2A.16	94.5113	64.7843	105.147	45.3992	37.3479	3.58684			1.60695	0.00882427	0.036945
ZK662.5	17.2665	21.3106	25.2352	6.98449	6.91627	8.36929			1.52236	0.00889383	0.0371726
K06B4.11	5.45258	13.6388	5.88822	27.0649	23.5153	21.521			-1.53017	0.00902483	0.0376342
C15H11.16	20.9015	14.4912	20.1882	4.3653	8.29953	4.78245			1.70618	0.0091168	0.0379207
ZK593.9	33.6242	43.4736	40.3764	20.0804	20.7488	15.543			1.05908	0.00917978	0.0381536
F01D4.8	19.084	28.9824	26.0764	6.98449	13.8325	5.97807			1.50225	0.00919358	0.0381967
B0250.8	39.0768	57.9649	28.5999	19.2073	20.7488	15.543			1.17995	0.00921441	0.0382616
Y58A7A.5	103.599	46.8833	95.8939	100.402	123.11	377.814			-1.28646	0.00927974	0.0384784
F57G4.1	5.45258	10.2291	13.4588	0.873061	0	2.39123			3.13672	0.00928594	0.0384932
ZC449.8	42.7118	30.6873	27.7588	13.969	15.2158	15.543			1.18016	0.00936906	0.0387939
K10D11.2	22.7191	23.8679	26.9176	26.1918	40.1144	157.821			-1.60499	0.0094693	0.0391095
C16C8.21	24.5366	33.2446	31.1235	11.3498	12.4493	14.3474			1.22878	0.00948648	0.0391584
F44F1.3	20.9015	17.9009	11.7764	5.23837	5.53302	3.58684			1.81296	0.00956049	0.0394085
R08E3.1	4604.7	4961.11	4457.39	2112.81	2484.33	644.436			1.41976	0.00961465	0.039565
M01B2.6	6.36134	12.7864	6.7294	13.969	20.7488	52.607			-1.74612	0.00965389	0.039693
ZK6.8	79.9711	155.141	118.606	328.271	372.095	92.0622			-1.16321	0.00967084	0.0397516
Y116A8C.24	15.449	9.37667	21.0294	2.61918	4.14976	4.78245			2.01839	0.00973625	0.039964
F10F2.3	27.2629	40.0639	15.9823	10.4767	8.29953	10.7605			1.48722	0.00983015	0.0402822
F32A7.7	13.6314	21.3106	34.4882	6.98449	5.53302	9.56491			1.65081	0.00987656	0.0404385
F57H12.5	26.3541	30.6873	33.647	13.969	13.8325	11.9561			1.18841	0.00994529	0.0406744
C37A5.2	109.96	88.6521	79.0704	280.253	224.087	76.5193			-1.06761	0.0100845	0.0411633
Y51H7C.12	28.1716	39.2115	51.3117	18.3343	15.2158	20.3254			1.13606	0.010209	0.0416023
T26H2.5	6.36134	5.11455	4.20587	10.4767	15.2158	29.8903			-1.8191	0.0102119	0.0416023
F21H7.2	7.2701	5.11455	5.88822	15.7151	9.68278	40.6509			-1.85631	0.0102486	0.0417031
K12H4.1	39.9856	40.0639	45.4234	23.5726	15.2158	22.7167			1.01195	0.0102948	0.0418705
Y65B4BR.2	20.9015	12.7864	27.7588	6.98449	8.29953	3.58684			1.70623	0.0104182	0.0423252
R13D7.7	3.63505	7.67182	2.52352	14.842	8.29953	34.6728			-2.06394	0.0104393	0.0423756
ZC404.16	8.17886	9.37667	10.9353	2.61918	0	0			3.21128	0.0105323	0.0426681
R90.4	14.5402	9.37667	10.0941	19.2073	9.68278	113.583			-2.06701	0.0105662	0.042749
F21C3.2	0.908763	0.852424	1.68235	3.49224	6.91627	17.9342			-3.02367	0.010674	0.0431253
C54F6.9	19.084	20.4582	13.4588	5.23837	5.53302	5.97807			1.66567	0.0106885	0.0431522
C52A10.2	14.5402	15.3436	9.25292	27.9379	30.4316	31.086			-1.19191	0.0106895	0.0431522
T07F8.2	29.9892	49.4406	30.2823	13.0959	16.5991	19.1298			1.18086	0.0106934	0.0431541
T22B2.2	11.8139	11.9339	12.6176	4.3653	1.38325	1.19561			2.29607	0.0107704	0.0433719
K09E3.4	17.2665	20.4582	14.3	7.85755	2.76651	3.58684			1.80866	0.0108222	0.0435083
F44E5.5	29.0804	21.3106	30.2823	15.7151	2.76651	2.39123			1.87432	0.0108311	0.0435323
F16H6.11	14.5402	19.6058	14.3	0	0	7.17368			2.79136	0.010841	0.04356
D1025.9	7.2701	8.52424	6.7294	6.98449	33.1981	40.6509			-1.82792	0.0110182	0.044168
K11H12.5	51.7995	29.8349	51.3117	21.8265	16.5991	23.9123			1.08393	0.0110194	0.044168
F58E10.2	15.449	5.96697	10.0941	1.74612	2.76651	0			2.82144	0.0110581	0.0442625
ZK863.8	81.7886	75.8658	82.4351	24.4457	26.2818	65.7587			1.04967	0.0113903	0.0453692
Y113G7B.8	32.7155	20.4582	25.2352	3.49224	6.91627	15.543			1.62266	0.0114069	0.0454233
Y18D10A.22	17.2665	13.6388	25.2352	5.23837	5.53302	7.17368			1.6531	0.0114622	0.0455443
F10C2.3	60.8871	53.7027	81.594	197.312	204.722	47.8245			-1.19767	0.0116147	0.0459951
C54E10.5	30.8979	28.9824	33.647	82.0677	132.792	23.9123			-1.34864	0.0116875	0.0462516
B0334.9	6.36134	4.26212	7.57057	16.5882	15.2158	22.7167			-1.5832	0.0117593	0.0464857
F56D5.3	36.3505	34.097	25.2352	16.5882	12.4493	13.1517			1.16487	0.0117798	0.0465413
H22D07.1	8.17886	6.8194	10.0941	20.0804	23.5153	21.521			-1.37018	0.0118934	0.0469018
R07C3.15	15.449	16.1961	15.1411	6.98449	2.76651	2.39123			1.87854	0.0119047	0.0469339
C48D1.9	41.8031	34.9494	33.647	19.2073	16.5991	17.9342			1.03044	0.0119753	0.0471868
ZK337.5	2.72629	10.2291	7.57057	19.2073	19.3656	23.9123			-1.59742	0.0119871	0.0472202
F07H5.7	29.9892	28.13	34.4882	13.0959	4.14976	17.9342			1.37249	0.0120227	0.0472719
C27C7.7	12.7227	13.6388	14.3	1.74612	4.14976	4.78245			1.98062	0.0121137	0.0475277
F57F4.1	18.1753	5.96697	12.6176	1.74612	4.14976	1.19561			2.42387	0.0121643	0.0477009
ZC15.4	20.9015	19.6058	21.8705	8.73061	5.53302	8.36929			1.44141	0.0122568	0.0479735
F23B2.5	71.7923	108.258	71.4999	114.371	100.978	325.207			-1.10261	0.0122799	0.048026
F09F3.6	25.4454	39.2115	21.0294	42.78	48.4139	94.4535			-1.11151	0.0126246	0.0491639
EGAP9.2	12.7227	6.8194	12.6176	3.49224	0	0			2.99645	0.012646	0.0492212
F39G3.6	35.4417	23.0155	17.6647	7.85755	13.8325	5.97807			1.4819	0.0127201	0.0494963

## Sheet: All genes sequenced
gene_id	IFETKD_A	IFETKD_B	IFETKD_C	WT_A	WT_B	WT_C			log2FoldChange	pvalue	padj
F54C9.8	616.141	573.682	636.769	27298	26445.1	23648			-5.40498	0	0
F56F3.1	3446.94	3607.46	3583.41	24753.9	23513.9	22849.4			-2.74101	1.26e-191	9.23e-188
ZK666.6	8474.21	7966.76	8704.48	183.343	88.5283	130.322			5.94964	3.94e-161	1.93e-157
F35E12.5	1031.45	955.568	1004.36	122.229	145.242	112.388			2.98369	6.71e-81	2.46e-77
F52B11.3	786.988	747.576	784.816	97.7828	100.978	114.779			2.89043	1.59e-74	4.67e-71
W01F3.3	530.717	528.503	587.14	49.7645	47.0307	49.0202			3.49367	1.85e-71	4.52e-68
C34G6.6	1399.49	1425.25	1398.03	198.185	243.453	257.057			2.60244	3.97e-71	8.32e-68
F35E12.6	6464.94	5875.76	6176.75	1767.08	1825.9	1615.27			1.83011	7.39e-64	1.35e-60
C09F9.2	663.397	590.73	617.422	69.8449	82.9953	88.4754			2.96562	2.74e-61	4.47e-58
Y46C8AL.2	1024.18	1863.4	965.669	4.3653	4.14976	4.78245			8.17747	7.44e-60	1.09e-56
C44H4.3	616.141	537.88	559.381	74.2102	62.2465	90.8666			2.90961	2.85e-51	3.8e-48
M28.8	1508.55	1490.04	1556.17	275.014	308.466	197.276			2.54552	5.97e-47	7.29e-44
F23H12.4	639.769	671.71	582.934	107.386	96.8278	129.126			2.50497	7.86e-46	8.86e-43
ZK637.6	201.745	182.419	206.088	835.519	740.041	789.105			-2.00379	1.17e-44	1.22e-41
R09B3.4	393.494	386.148	383.576	1447.53	1261.53	1255.39			-1.7704	9.64e-44	9.42e-41
C54D1.2	863.325	1139.69	860.522	61.9873	89.9115	32.2816			3.96737	1.01e-41	9.25e-39
ZK783.1	1362.24	1169.53	1417.38	182.47	107.894	200.863			2.99959	1.58e-41	1.36e-38
C06A1.4	1933.85	2140.44	1911.15	7156.48	6726.77	5683.95			-1.70904	4.93e-38	4.02e-35
Y65B4BL.1	303.527	260.842	278.429	34.0494	35.9646	38.2596			2.96516	4.19e-37	3.23e-34
F02H6.3	261.724	203.729	250.67	852.98	917.098	936.165			-1.91784	3.28e-36	2.41e-33
T22D1.5	3665.95	3153.97	3516.11	10270.7	10107.4	8878.63			-1.50118	1.04e-35	7.24e-33
Y37B11A.1	494.367	492.701	487.04	80.3216	70.546	112.388			2.48465	1.21e-34	8.05e-32
Y69A2AR.21	656.127	594.14	663.687	1825.57	1673.74	1946.46			-1.50905	8.99e-34	5.73e-31
F09C12.2	196.293	211.401	234.688	12.2229	15.2158	4.78245			4.32174	1.31e-33	8.01e-31
F01G10.3	643.404	672.563	583.775	182.47	174.29	181.733			1.81719	1.37e-33	8.02e-31
F40E10.1	492.549	430.474	492.087	32.3033	45.6474	72.9324			3.24573	1e-32	5.66e-30
T05G5.7	2697.21	2651.89	2705.22	9173.25	9385.38	7069.66			-1.66993	5.33e-32	2.9e-29
F33H1.3	1325.88	1250.51	1350.09	3193.66	3054.23	2913.71			-1.22268	1.94e-31	1.02e-28
C25G4.4	199.019	212.254	220.388	616.381	669.495	691.065			-1.64421	8.94e-31	4.52e-28
Y40B10A.8	757.908	756.1	756.216	1752.23	1720.77	1880.7			-1.23773	9.77e-31	4.78e-28
Y75B12B.1	1865.69	1544.59	1818.62	4865.57	4671.25	4366.38			-1.41106	7.62e-30	3.6e-27
R11H6.5	858.781	745.871	869.775	2294.4	2236.72	2698.5			-1.54687	1.4e-29	6.42e-27
C50E3.5	907.854	790.197	879.869	2071.77	2041.68	2081.56			-1.26516	2.39e-29	1.06e-26
F43D2.2	70.8835	84.39	79.9116	313.429	351.347	332.381			-2.08082	4.18e-29	1.8e-26
F55C9.5	195.384	167.928	205.247	20.9535	15.2158	17.9342			3.37043	5.83e-29	2.44e-26
ZK1127.7	378.954	474.8	383.576	1669.29	1650.22	1280.5			-1.89443	6.76e-29	2.75e-26
F02H6.4	179.026	164.518	185.9	666.145	829.953	604.98			-1.98698	7.61e-29	3.02e-26
F54D8.1	694.295	802.131	662.005	158.024	152.158	210.428			2.05261	9.26e-29	3.57e-26
C04G6.1	452.564	507.193	544.24	91.6714	125.876	77.7149			2.35842	1.13e-28	4.26e-26
F30B5.4	612.506	670.006	614.058	1850.89	1806.53	1539.95			-1.45464	1.71e-28	6.17e-26
T25G3.2	9741.03	8847.31	10202.6	21699.1	21600.9	20631.5			-1.15092	1.73e-28	6.17e-26
K04C1.5	708.835	604.369	667.893	1586.35	1664.06	1704.94			-1.32255	8.9e-28	3.11e-25
Y54G2A.9	853.328	874.587	870.616	235.726	179.823	274.991			1.9079	2.38e-27	8.12e-25
EEED8.1	2296.44	2191.58	2208.93	4639.45	4781.91	4401.05			-1.04541	5.45e-27	1.82e-24
C25A1.8	15759.8	14589.2	14893.8	38583.2	39277.5	32398.7			-1.28515	6.79e-27	2.21e-24
T07H8.5	195.384	155.141	148.047	6.98449	1.38325	8.36929			4.82749	1.58e-26	5.02e-24
Y39B6A.37	746.094	794.46	751.169	1994.07	2029.23	1708.53			-1.32257	3.66e-26	1.14e-23
C32H11.1	159.033	265.104	227.958	0.873061	4.14976	4.78245			6.17737	4.86e-26	1.48e-23
B0464.9	444.385	475.653	456.758	1094.82	1042.97	1070.07			-1.22072	5.41e-26	1.62e-23
F55G11.4	4922.77	8071.61	4822.46	685.353	636.297	258.253			3.49467	5.52e-26	1.62e-23
T05H4.14	1969.29	1818.22	2046.58	4114.74	4449.93	4662.89			-1.18069	8.28e-26	2.38e-23
ZK858.3	3187.03	2893.98	3029.91	6241.51	6202.51	5980.46			-1.01606	1.21e-25	3.42e-23
W01G7.3	410.761	337.56	389.464	1032.83	973.811	1025.84			-1.41519	1.34e-25	3.71e-23
H27M09.4	858.781	807.246	890.804	98.6559	58.0967	160.212			3.0079	4.57e-25	1.24e-22
H28O16.2	777.901	797.017	769.675	1653.58	1709.7	1602.12			-1.08233	7.7e-25	2.05e-22
ZK546.15	484.371	482.472	459.282	1313.08	1301.64	1092.79			-1.37879	9.81e-25	2.57e-22
C28C12.2	4015.82	4043.05	4010.72	11203.1	10879.3	8718.41			-1.35166	1.16e-24	2.97e-22
T23G4.3	683.39	640.171	659.481	1568.89	1413.69	1468.21			-1.16747	1.44e-24	3.65e-22
D2013.2	1106.87	1010.12	1208.77	2625.29	2525.82	2508.4			-1.20373	1.9e-24	4.71e-22
C04F5.9	408.943	417.688	409.652	981.32	1084.47	943.339			-1.28234	2.46e-24	6.02e-22
C32H11.12	1145.95	1626.43	1139.79	325.652	237.92	334.772			2.11948	3.38e-24	8.12e-22
F55C9.3	172.665	129.569	189.264	14.842	6.91627	8.36929			3.96624	4.42e-24	1.04e-21
C06E7.1	1248.64	1195.95	1275.22	2486.48	2511.99	2690.13			-1.04734	5.21e-24	1.21e-21
F57C9.5	2211.02	2041.56	2245.94	4338.24	4278.41	4287.47			-0.989735	6.77e-24	1.55e-21
R09F10.4	505.272	527.651	481.993	159.77	186.739	168.582			1.56181	1.05e-23	2.33e-21
C08E8.4	670.667	617.155	679.669	234.853	179.823	174.56			1.73109	1.06e-23	2.33e-21
Y47D3A.14	122.683	133.831	132.064	427.8	376.245	454.333			-1.69632	1.06e-23	2.33e-21
F35C5.5	1919.31	2264.04	2012.09	807.581	735.891	604.98			1.52655	2.36e-23	5.09e-21
E01A2.1	904.219	871.178	922.769	1870.1	1845.26	2042.11			-1.09342	2.75e-23	5.85e-21
ZK616.5	1926.58	1877.04	1975.92	3682.57	3572.95	3712.38			-0.924388	7.09e-23	1.48e-20
C52E4.1	2569.07	3438.68	2614.37	9822.81	7686.75	9544.58			-1.64984	7.35e-23	1.52e-20
C06A1.12	286.26	263.399	226.276	681.861	737.275	756.823			-1.48747	1.33e-22	2.71e-20
C36F7.2	660.67	676.825	717.522	1448.41	1441.35	1410.82			-1.06528	1.47e-22	2.95e-20
R10D12.13	275.355	264.252	269.176	677.495	626.614	665.957			-1.28575	1.57e-22	3.1e-20
Y63D3A.4	582.517	661.481	579.57	1533.09	1430.29	1349.85			-1.24255	1.59e-22	3.1e-20
F58A4.3	1932.94	1872.78	1968.35	5004.38	4791.59	3959.87			-1.25257	4.59e-22	8.86e-20
F40F8.11	2101.06	2233.35	2188.74	4402.85	4080.6	4118.89			-0.950334	5.72e-22	1.09e-19
F54E7.8	829.7	754.396	841.175	1866.6	1781.63	2154.5			-1.2587	6.87e-22	1.29e-19
K07A1.2	4753.74	5240.71	4636.56	11599.5	10658	9799.25			-1.13172	9.55e-22	1.77e-19
F57C2.3	500.728	397.23	492.087	1267.68	1178.53	1441.91			-1.48438	1.35e-21	2.48e-19
F40G9.11	478.918	550.666	405.446	1354.12	1286.43	1264.96			-1.44488	1.52e-21	2.74e-19
K01G5.1	677.937	583.058	698.175	1565.4	1459.33	1675.05			-1.26273	2.73e-21	4.88e-19
ZK1290.8	561.615	454.342	605.646	140.563	114.81	167.386			1.93627	4.18e-21	7.39e-19
Y51F10.2	2750.82	2924.67	2720.36	6265.96	6143.03	5332.44			-1.07947	5.23e-21	9.13e-19
W02B12.10	863.325	737.347	785.657	1688.5	1716.62	1685.82			-1.09332	7.7e-21	1.33e-18
C53B4.7	674.302	654.662	669.575	290.729	247.603	243.905			1.34793	9.89e-21	1.69e-18
ZC15.10	209.015	205.434	232.164	46.2722	53.9469	52.607			2.09003	1.33e-20	2.25e-18
Y46C8AL.4	139.949	306.873	151.411	11.3498	11.066	3.58684			4.50881	1.63e-20	2.71e-18
Y111B2A.10	731.554	710.922	725.934	1514.76	1504.98	1386.91			-1.02331	1.78e-20	2.93e-18
Y37D8A.11	1318.61	1534.36	1235.69	3164.85	3068.06	2969.9			-1.17056	2.15e-20	3.5e-18
ZC376.7	1881.14	1995.53	1966.67	3680.82	3920.14	3554.56			-0.932594	4.22e-20	6.8e-18
B0336.8	507.998	455.195	484.517	1083.47	998.71	1053.34			-1.11609	5.05e-20	8.05e-18
C28D4.3	8733.21	9526.7	8844.11	19148	19379.4	16660.9			-1.02585	6.7e-20	1.06e-17
B0261.7	3102.52	2726.91	2943.27	5638.23	5591.11	5497.43			-0.931177	7.19e-20	1.12e-17
T05G11.1	159.942	179.009	159.823	575.347	525.637	432.812			-1.62204	7.31e-20	1.13e-17
C43H8.2	799.711	771.444	818.463	1598.57	1511.9	1661.9			-0.9983	1.16e-19	1.78e-17
T01B11.3	697.021	738.2	721.728	1445.79	1434.43	1364.2			-0.976631	2.14e-19	3.23e-17
K01G5.9	1481.28	1471.28	1461.12	2818.24	2895.15	2612.42			-0.915557	3.56e-19	5.33e-17
F53B3.5	497.093	435.589	492.087	163.262	182.59	184.124			1.43077	3.99e-19	5.91e-17
R10D12.12	319.884	251.465	297.776	821.55	708.226	894.319			-1.48114	4.17e-19	6.11e-17
Y17G7A.1	4840.07	5637.94	4659.27	13170.1	12056.4	10528.6			-1.24013	4.35e-19	6.32e-17
F35D2.3	199.928	213.106	202.723	52.3837	33.1981	47.8245			2.18603	4.82e-19	6.93e-17
Y110A7A.1	3009.82	2959.62	3063.56	5978.72	5512.27	5328.85			-0.897173	5.06e-19	7.2e-17
W04G3.8	163.577	149.174	121.97	16.5882	19.3656	25.1079			2.84528	6.78e-19	9.56e-17
T10B5.6	1437.66	1538.63	1518.32	4248.31	4015.59	3095.44			-1.33778	8.2e-19	1.15e-16
F18A1.7	5917.86	5331.06	5667.84	10112.7	10204.3	9990.55			-0.841245	9.44e-19	1.31e-16
R08E5.2	295.348	357.166	321.329	853.854	888.049	734.107			-1.34574	1.02e-18	1.4e-16
C27A2.3	2803.53	2879.49	2844.01	4892.63	5037.81	4831.47			-0.791636	1.16e-18	1.57e-16
C52D10.9	555.254	471.391	550.97	195.566	213.021	193.689			1.39143	1.38e-18	1.86e-16
T06D8.9	2031.99	2145.55	2095.37	4045.76	3939.51	3651.4			-0.891608	1.91e-18	2.53e-16
ZK1055.1	4338.43	4625.26	4398.5	12129.4	11843.4	8925.25			-1.29989	1.91e-18	2.53e-16
C01G10.7	601.601	560.895	656.116	1286.02	1280.89	1226.7			-1.06075	3.64e-18	4.77e-16
C50B8.2	717.014	623.122	655.275	1424.84	1520.2	1325.94			-1.09779	3.97e-18	5.13e-16
C29E6.1	426.21	329.888	400.399	130.959	118.96	106.41			1.69368	3.99e-18	5.13e-16
Y4C6A.3	416.213	354.609	388.623	825.043	977.961	972.034			-1.25778	4.33e-18	5.52e-16
F56D1.2	1095.97	1260.74	1155.77	2665.45	2654.47	2263.3			-1.11034	4.85e-18	6.13e-16
F25B5.4	18832.3	22285.8	18950	47594.9	47509.3	39408.6			-1.16308	4.95e-18	6.15e-16
H04M03.3	231.734	253.17	203.564	682.734	634.914	549.982			-1.44107	4.95e-18	6.15e-16
F35E12.8	824.248	868.621	762.105	155.405	197.805	74.128			2.52436	5.66e-18	6.98e-16
CD4.4	883.317	750.134	836.128	1673.66	1669.59	1651.14			-1.0163	6.3e-18	7.7e-16
R11G11.14	18.1753	17.9009	22.7117	201.677	130.026	393.357			-3.62412	7.26e-18	8.79e-16
C50E3.13	221.738	256.58	259.082	579.712	604.482	563.134			-1.2434	8.3e-18	9.97e-16
ZK973.3	1520.36	1746.62	1672.26	3690.43	3747.24	3137.29			-1.09822	9.13e-18	1.08e-15
Y54G2A.12	319.884	250.613	280.952	661.78	731.742	760.41			-1.33848	9.16e-18	1.08e-15
C13G5.2	1350.42	1200.21	1410.65	2647.99	2541.04	2752.3			-1.00357	9.57e-18	1.12e-15
F32B6.3	552.528	456.047	566.111	1189.98	1150.87	1208.77			-1.17295	9.67e-18	1.12e-15
F08G5.1	1242.28	1178.9	1194.47	2279.56	2177.24	2472.53			-0.938699	1.24e-17	1.43e-15
T07C4.3	3991.29	4503.36	3845.85	8344.72	8130.77	7625.62			-0.965754	1.53e-17	1.75e-15
R13A1.2	934.208	1186.57	968.192	2614.82	2603.28	2202.32			-1.26435	2.01e-17	2.28e-15
K07E8.7	539.805	571.124	571.158	1132.36	1109.37	1058.12			-0.972331	2.04e-17	2.3e-15
W05F2.3	3926.76	5151.2	3994.74	13166.6	13658.3	9928.37			-1.4913	2.09e-17	2.34e-15
F54D5.1	453.473	400.639	444.14	963.859	894.966	890.732			-1.08383	2.11e-17	2.34e-15
Y48G8AL.14	890.587	779.116	904.263	1946.05	1789.93	1694.18			-1.07769	2.3e-17	2.53e-15
H11L12.1	729.736	1099.63	668.734	3142.15	3387.59	2461.77			-1.84761	2.34e-17	2.57e-15
ZK1127.1	2694.48	2824.08	2686.71	5620.77	5995.03	4903.21			-1.00941	2.88e-17	3.13e-15
C44H4.2	140.858	129.569	133.747	20.9535	16.5991	29.8903			2.57878	4.86e-17	5.24e-15
T05F1.2	5625.24	5155.46	5705.69	9485.81	9597.02	9694.03			-0.803617	6.2e-17	6.63e-15
ZK1010.3	1039.62	927.438	1064.09	2170.43	1931.02	2314.71			-1.08232	6.82e-17	7.24e-15
R53.6	1007.82	860.096	1037.17	1923.35	2036.15	1997.87			-1.03583	7.34e-17	7.74e-15
K03B4.7	1222.29	1229.2	1231.48	2867.13	2987.83	2302.75			-1.14728	8.63e-17	9.03e-15
ZK381.5	216.286	195.205	210.294	57.622	60.8632	63.3675			1.77701	9.7e-17	1.01e-14
T07C4.8	1091.42	1234.31	1125.49	2428.86	2283.75	2123.41			-0.986381	1.09e-16	1.13e-14
C39E9.12	1437.66	1680.13	1455.23	3983.78	3647.64	3032.08			-1.2217	1.44e-16	1.47e-14
T03F1.9	3342.43	3488.97	3341.99	6491.21	6376.8	5695.9			-0.867788	1.73e-16	1.76e-14
F55A12.4	335.333	323.069	337.311	736.863	670.878	815.408			-1.15957	1.78e-16	1.8e-14
F56A8.8	143.585	145.765	145.523	27.9379	37.3479	29.8903			2.2084	1.86e-16	1.87e-14
C08B11.1	7490.93	6375.28	7363.65	14015.2	14071.8	12856.4			-0.947571	1.92e-16	1.92e-14
F22B3.4	15598	15780.9	15407.8	28176.3	28017.8	25229.8			-0.799371	2.28e-16	2.26e-14
R04D3.4	704.291	606.926	691.446	282.872	284.95	312.055			1.1871	2.35e-16	2.31e-14
F54D10.5	986.916	882.259	933.704	1740.88	1702.79	1824.51			-0.91066	2.54e-16	2.49e-14
F10B5.6	1863.87	1803.73	2015.46	3455.57	3307.36	3444.56			-0.845027	2.72e-16	2.64e-14
C06B3.7	32.7155	23.0155	42.0587	156.278	206.105	160.212			-2.41377	2.87e-16	2.77e-14
F49E8.1	1612.15	1495.15	1631.88	2827.84	2914.52	2734.37			-0.838777	3.47e-16	3.32e-14
W01C8.3	365.323	418.54	340.676	89.0522	118.96	58.5851			2.08273	3.93e-16	3.74e-14
K02B12.3	867.868	979.436	937.91	1930.34	1928.26	1691.79			-0.994776	4.52e-16	4.28e-14
F38B7.5	1102.33	1135.43	1161.66	2154.71	2005.72	1978.74			-0.853286	5.13e-16	4.82e-14
Y37D8A.21	461.651	569.42	518.164	1086.96	1153.63	1065.29			-1.09262	5.8e-16	5.38e-14
T28D9.2	2326.43	2383.38	2224.07	4754.69	4578.57	3995.74			-0.943041	5.8e-16	5.38e-14
C06A5.8	908.763	918.914	841.175	1776.68	1615.64	1642.77			-0.916723	6.13e-16	5.65e-14
F10G2.4	288.987	242.089	286.841	75.0832	74.6957	98.0403			1.7248	6.17e-16	5.65e-14
F58G11.5	1265	1302.5	1334.1	2283.93	2233.96	2431.88			-0.832863	6.75e-16	6.15e-14
Y113G7B.16	789.715	854.982	768.834	1575	1492.53	1475.39			-0.912994	7.15e-16	6.47e-14
T06A10.3	577.973	491.849	514.799	1116.64	1256	1060.51			-1.11495	7.71e-16	6.94e-14
C10F3.1	2859.88	3003.94	3075.34	6460.65	6019.92	5227.22			-0.986338	9.29e-16	8.31e-14
F35E12.10	1486.74	1247.95	1313.07	615.508	690.244	594.22			1.09237	1.17e-15	1.04e-13
T25B6.7	129.953	184.976	119.447	11.3498	19.3656	25.1079			2.99009	1.2e-15	1.06e-13
F59E12.10	236.278	242.941	220.388	497.645	536.703	599.002			-1.22195	1.23e-15	1.08e-13
F23D12.10	339.877	304.316	333.105	103.894	94.0613	131.517			1.56765	1.35e-15	1.18e-13
C27C7.1	1954.75	2593.08	1889.28	6107.06	6227.41	4758.54			-1.40891	1.54e-15	1.34e-13
F46B6.4	472.557	412.573	504.705	982.193	1000.09	943.339			-1.07375	1.6e-15	1.38e-13
R05G6.4	595.24	552.371	639.293	1182.12	1178.53	1127.46			-0.965043	1.81e-15	1.56e-13
F29A7.6	365.323	331.593	325.535	781.389	675.028	737.694			-1.10384	1.87e-15	1.6e-13
F25H2.4	977.829	1022.06	913.516	1737.39	1818.98	1762.33			-0.868067	1.91e-15	1.62e-13
F52D1.1	408.943	418.54	429.84	171.993	190.889	153.039			1.28776	1.98e-15	1.67e-13
Y52B11A.3	892.405	910.389	875.663	1643.1	1635.01	1526.8			-0.843293	2.17e-15	1.82e-13
C25F9.11	123.592	86.9473	98.4175	6.11143	6.91627	15.543			3.45705	2.77e-15	2.3e-13
F15B10.3	227.191	218.221	234.688	81.1947	66.3962	60.9763			1.69377	2.88e-15	2.38e-13
C37A5.7	456.199	471.391	466.852	852.107	919.864	962.469			-0.970307	3.47e-15	2.86e-13
F10B5.5	1050.53	1071.5	970.716	1818.59	1899.21	2025.37			-0.892636	3.65e-15	2.99e-13
ZK686.1	496.184	329.888	490.405	1294.75	1337.61	1993.09			-1.81285	3.78e-15	3.08e-13
T11F8.3	9553.82	12942.4	9407.7	33746.4	34206.5	23776			-1.52364	4.05e-15	3.28e-13
R102.5	3682.31	3363.67	3712.95	6087.85	6042.06	6146.65			-0.764498	4.13e-15	3.33e-13
R74.8	4325.71	4473.52	4406.92	8167.48	7861.04	7130.64			-0.810484	4.26e-15	3.42e-13
C46F4.1	243.548	203.729	226.276	70.7179	53.9469	40.6509			2.01067	4.73e-15	3.77e-13
F44G3.6	848.784	795.312	851.269	430.419	402.527	436.399			0.973749	4.92e-15	3.9e-13
T05B9.1	4214.84	4027.71	4358.13	7249.9	6999.27	6829.34			-0.742385	5.11e-15	4.03e-13
F02E9.1	261.724	218.221	253.194	561.378	520.104	564.33			-1.16803	5.9e-15	4.63e-13
B0304.2	816.978	770.592	847.904	1789.77	1709.7	1463.43			-1.02746	6.03e-15	4.7e-13
K09H9.2	1098.69	1110.71	1034.65	2028.99	1976.67	1840.05			-0.849972	6.12e-15	4.74e-13
Y73F8A.27	880.591	797.869	841.175	1501.66	1550.63	1490.93			-0.85041	6.48e-15	5e-13
Y106G6H.14	511.633	453.49	528.258	976.955	969.661	993.555			-0.97743	6.83e-15	5.24e-13
C32E8.5	1301.35	1208.74	1407.29	2378.22	2355.68	2498.83			-0.884609	6.88e-15	5.25e-13
W06E11.5	568.885	597.55	609.852	1240.62	1159.17	1067.68			-0.965738	7.45e-15	5.66e-13
F44G3.2	96.3288	140.65	96.7351	16.5882	11.066	5.97807			3.26995	1.02e-14	7.72e-13
Y45F10D.9	1654.86	1695.47	1688.24	2854.04	2827.37	2711.65			-0.736267	1.07e-14	8.06e-13
Y105C5B.13	428.936	407.459	497.134	148.42	192.272	139.887			1.47881	1.16e-14	8.64e-13
C42C1.12	225.373	218.221	238.053	480.183	506.271	587.046			-1.20559	1.27e-14	9.48e-13
R08E3.3	1079.61	906.98	1044.74	448.753	491.055	377.814			1.20276	1.4e-14	1.03e-12
C28C12.10	1558.53	1559.08	1610.85	2585.13	2802.47	2657.85			-0.766258	1.43e-14	1.06e-12
R07B7.2	1517.63	1658.82	1582.25	3047.86	2700.11	3206.64			-0.912383	1.65e-14	1.21e-12
F52H3.4	527.082	485.882	628.358	1165.54	1193.75	1141.81			-1.0926	1.92e-14	1.4e-12
F49F1.7	209.924	243.793	232.164	64.6065	85.7618	69.3456			1.6544	2.12e-14	1.54e-12
R06C7.2	292.622	265.956	280.952	554.394	611.398	571.503			-1.04795	2.7e-14	1.95e-12
F26H11.6	753.364	605.221	784.816	1623.89	1438.58	1687.01			-1.14842	2.82e-14	2.02e-12
C07E3.3	444.385	624.827	429.84	137.071	131.409	68.15			2.15193	2.89e-14	2.06e-12
C24G6.8	2086.52	2327.97	2163.5	3961.95	3773.52	3674.12			-0.794699	2.99e-14	2.13e-12
F26H9.1	1317.71	1142.25	1281.95	2262.1	2200.76	2333.84			-0.861289	3.06e-14	2.17e-12
Y34D9A.10	2505.46	2715.82	2483.99	4558.25	4492.81	4197.8			-0.782029	3.34e-14	2.35e-12
C56E6.3	2042.9	1973.36	2072.66	3553.36	3325.34	3311.85			-0.743368	3.47e-14	2.43e-12
B0041.5	1495.82	1201.07	1514.96	2809.51	2756.83	3002.19			-1.02468	4.18e-14	2.92e-12
F28F8.4	384.407	368.247	407.129	759.563	724.825	815.408			-0.987922	4.52e-14	3.14e-12
K05F1.10	149.946	193.5	158.141	45.3992	33.1981	23.9123			2.27024	4.63e-14	3.2e-12
C52A10.1	622.502	641.876	579.57	286.364	302.933	312.055			1.03443	4.74e-14	3.26e-12
Y56A3A.20	1278.63	1645.18	1255.03	3858.93	3575.71	2857.52			-1.30053	4.93e-14	3.38e-12
F20H11.1	987.825	932.552	998.475	1726.91	1655.76	1655.92			-0.788089	5.77e-14	3.93e-12
T23G4.1	394.403	388.706	367.593	178.977	156.308	148.256			1.24491	6.15e-14	4.17e-12
F56D1.3	587.969	577.091	587.981	1097.44	1019.46	1038.99			-0.849214	6.21e-14	4.2e-12
F08F3.2	1864.78	1712.52	1855.63	3008.57	3018.26	3127.72			-0.752753	6.58e-14	4.42e-12
F29C12.5	226.282	167.075	206.929	48.8914	62.2465	57.3894			1.84283	6.67e-14	4.46e-12
Y43F8C.8	258.997	292.382	255.717	591.062	536.703	567.916			-1.07233	7.53e-14	5.02e-12
F39B2.11	826.974	821.737	790.704	1531.35	1514.66	1874.72			-1.01223	7.81e-14	5.18e-12
T07C4.12	213.559	245.498	267.494	514.233	545.002	564.33			-1.15822	7.92e-14	5.23e-12
C05E4.9	2770.82	5499.84	2772.51	15671.4	12196.2	15305			-1.96697	9.23e-14	6.07e-12
F40H6.4	276.264	273.628	291.047	105.64	85.7618	62.1719			1.71893	9.38e-14	6.14e-12
T13C2.4	265.359	167.928	242.258	632.969	586.5	676.717			-1.49001	1.05e-13	6.82e-12
Y46E12BL.3	1607.6	1644.33	1588.14	3388.35	3453.99	2734.37			-0.984558	1.06e-13	6.85e-12
Y41D4B.10	307.162	313.692	291.047	123.975	95.4446	124.344			1.39924	1.09e-13	7.06e-12
T23H4.3	246.275	228.45	260.764	62.8604	84.3785	90.8666			1.63963	1.11e-13	7.11e-12
C06B3.6	358.961	264.252	379.37	1603.81	1565.84	816.604			-1.99163	1.17e-13	7.52e-12
ZK652.3	737.007	764.625	697.334	1312.21	1326.54	1260.18			-0.826289	1.33e-13	8.46e-12
C24B5.2	1640.32	1774.75	1597.39	2957.93	3037.63	2759.48			-0.804516	1.35e-13	8.58e-12
B0244.8	10840.6	11194.9	10783.9	24127.9	23702.1	18456.7			-1.0142	1.36e-13	8.6e-12
B0393.5	184.479	220.778	171.6	46.2722	65.013	50.2158			1.85095	1.42e-13	8.96e-12
Y4C6B.1	1464.93	1451.68	1482.99	2663.71	2435.91	2400.79			-0.770236	1.57e-13	9.81e-12
K07A3.1	1792.99	2074.8	1937.23	3383.11	3492.72	3290.33			-0.808181	1.58e-13	9.88e-12
Y53C12B.6	103.599	75.8658	114.4	5.23837	16.5991	8.36929			3.35183	1.66e-13	1.03e-11
W08E12.7	11568.5	13487.1	11276	22435	21830.5	21097.8			-0.847273	1.81e-13	1.12e-11
F17C8.1	332.607	335.003	328.058	140.563	112.044	145.865			1.31467	1.88e-13	1.16e-11
M199.4	1118.69	825.147	995.951	281.999	319.532	431.616			1.51059	1.93e-13	1.18e-11
T16H12.11	533.444	496.111	620.787	1134.11	1199.28	1062.9			-1.0407	1.95e-13	1.19e-11
F53A2.4	2051.08	1941.82	2079.38	3261.76	3276.93	3335.76			-0.701429	2.02e-13	1.23e-11
M01D7.6	1166.85	1305.06	1200.36	2211.46	2155.11	2052.87			-0.805919	2.1e-13	1.27e-11
Y69A2AR.5	92.6938	95.4715	107.67	470.58	313.999	881.167			-2.49339	2.13e-13	1.28e-11
C02F12.8	179.935	226.745	180.853	453.119	533.936	450.746			-1.2889	2.16e-13	1.3e-11
Y39G10AR.9	2016.54	2261.48	2053.31	4136.56	3943.66	3521.08			-0.873887	2.57e-13	1.54e-11
ZK112.1	2437.3	2268.3	2542.03	1177.76	1235.25	1415.61			0.921313	2.65e-13	1.58e-11
F59H5.1	1356.78	1428.66	1318.96	2393.06	2279.6	2245.36			-0.753579	2.89e-13	1.71e-11
F46B3.1	95.4201	119.339	85.7998	0	0	0			8.91263	3e-13	1.78e-11
F55G1.8	8015.29	7346.19	7960.04	12559	12225.2	12806.2			-0.688748	3.34e-13	1.97e-11
C47B2.6	3323.35	3813.75	3320.12	1904.15	1994.65	1719.29			0.896525	3.48e-13	2.04e-11
Y106G6D.7	1413.13	1580.39	1530.1	2572.04	2525.82	2533.51			-0.754434	3.76e-13	2.19e-11
Y43E12A.3	361.688	266.809	349.088	706.306	758.023	769.975			-1.19224	4.29e-13	2.5e-11
Y38H6C.8	58.1608	103.143	67.294	6.11143	4.14976	3.58684			4.00555	4.43e-13	2.57e-11
K08H10.1	18404.3	19957	18682.5	35692.5	30283.6	35778.7			-0.835007	5.08e-13	2.93e-11
W07E6.4	1695.75	1858.29	1705.06	3442.48	3209.15	2899.36			-0.861163	5.53e-13	3.18e-11
ZK1058.5	511.633	474.8	463.487	877.426	878.367	970.838			-0.911213	5.64e-13	3.23e-11
Y60A3A.18	517.995	588.173	538.352	240.092	208.871	274.991			1.18174	5.9e-13	3.36e-11
F42A9.8	328.063	250.613	338.994	790.12	793.988	1225.5			-1.61412	5.92e-13	3.36e-11
F46C3.1	2998.92	2945.98	2984.49	1870.97	1655.76	1788.64			0.747349	6.38e-13	3.61e-11
B0365.1	6752.11	7465.53	6870.72	14843.8	14153.5	11671.6			-0.947529	6.66e-13	3.76e-11
T07C4.6	206.289	190.091	179.17	465.341	432.959	389.77			-1.16445	7.13e-13	4.01e-11
K11H3.4	605.236	505.488	615.74	1086.96	1137.04	1121.49			-0.954121	8.55e-13	4.79e-11
W02A2.6	2380.96	2439.64	2305.66	4199.42	3745.85	4352.03			-0.78746	9.18e-13	5.12e-11
F55A11.4	845.149	837.933	887.44	1423.96	1607.34	1487.34			-0.812715	1.03e-12	5.72e-11
C42D8.5	112.687	88.6521	83.2763	18.3343	15.2158	14.3474			2.55541	1.03e-12	5.72e-11
T14G8.3	2960.75	3239.21	3013.93	1757.47	1673.74	1403.65			0.929826	1.06e-12	5.82e-11
K02B2.1	2061.07	1750.88	1968.35	3280.96	3397.27	3387.17			-0.800138	1.08e-12	5.94e-11
Y92C3B.1	451.655	388.706	433.205	969.971	929.547	1396.48			-1.37182	1.22e-12	6.66e-11
C02F5.1	3719.57	3292.06	3816.41	6351.52	6022.69	6102.41			-0.771077	1.27e-12	6.92e-11
Y39H10A.3	991.46	1251.36	954.734	2537.99	2445.59	2046.89			-1.1368	1.29e-12	6.99e-11
K02D7.1	535.261	508.897	492.087	939.414	939.23	1113.12			-0.961481	1.29e-12	7e-11
W05B10.1	4201.21	3756.63	4095.68	6430.97	6807	6555.55			-0.71547	1.31e-12	7.05e-11
Y52B11A.9	1180.48	1180.61	1151.57	1982.72	2052.75	1855.59			-0.745837	1.32e-12	7.08e-11
Y41C4A.14	333.516	318.807	333.105	736.863	749.724	595.416			-1.07945	1.33e-12	7.14e-11
F56A11.3	243.548	222.483	233.847	82.0677	98.2111	69.3456			1.49272	1.48e-12	7.9e-11
T01B7.4	422.575	425.36	435.729	763.055	758.023	830.951			-0.873387	1.53e-12	8.11e-11
ZK262.9	111.778	118.487	110.194	31.4302	22.1321	23.9123			2.11348	1.53e-12	8.11e-11
Y73B6BL.3	599.783	604.369	561.905	1154.19	994.56	1131.05			-0.894536	1.55e-12	8.2e-11
H31G24.3	359.87	303.463	340.676	638.208	670.878	735.302			-1.0254	1.65e-12	8.66e-11
ZC168.4	5310.81	5868.09	5047.89	10337.9	10190.4	8864.28			-0.857122	1.77e-12	9.28e-11
C38D4.3	5530.73	5932.87	5937.01	10293.4	9480.83	9111.77			-0.731363	1.82e-12	9.49e-11
Y66D12A.21	644.313	576.239	619.105	1072.12	1076.17	1165.72			-0.849134	1.9e-12	9.86e-11
H40L08.1	2370.96	2350.13	2336.78	1487.7	1334.84	1296.05			0.775807	1.93e-12	1e-10
Y48E1B.12	1189.57	1486.63	1099.42	3190.16	3123.39	2439.05			-1.2131	1.99e-12	1.03e-10
C49G7.10	139.041	113.372	124.494	378.035	455.091	286.947			-1.57056	2.08e-12	1.07e-10
F46E10.2	197.202	197.762	181.694	74.2102	56.7134	63.3675			1.55674	2.19e-12	1.12e-10
Y116F11A.4	71.7923	61.3746	84.9587	9.60367	8.29953	7.17368			3.10545	2.19e-12	1.12e-10
F36G3.1	520.721	503.783	532.464	203.423	246.219	264.231			1.13053	2.3e-12	1.17e-10
Y39A3CL.4	961.471	1192.54	959.781	2176.54	2034.77	1927.33			-0.979505	2.33e-12	1.18e-10
F28F8.2	484.371	518.274	502.181	6389.06	2628.18	9766.97			-3.64189	2.36e-12	1.19e-10
F25H5.5	2239.19	2126.8	2350.24	3573.44	3617.21	3646.62			-0.690189	2.57e-12	1.3e-10
W06B4.1	3814.99	3823.12	3919.88	6573.28	6540.03	5846.55			-0.714112	2.63e-12	1.32e-10
F53F4.12	649.765	581.353	678.828	1278.16	1123.2	1388.11			-0.989138	2.69e-12	1.35e-10
D1025.10	348.056	304.316	291.888	122.229	106.511	141.082			1.34925	2.96e-12	1.47e-10
F35E8.8	76.3361	134.683	66.4528	6.98449	12.4493	7.17368			3.4167	3.01e-12	1.5e-10
F22E5.9	328.063	311.135	307.029	577.966	589.266	633.675			-0.928174	3.32e-12	1.64e-10
F22E5.20	174.482	156.846	156.459	52.3837	24.8986	33.4772			2.10637	3.49e-12	1.72e-10
C07G2.1	18446.1	29562.9	17936.4	70786.9	70569.5	51710.3			-1.54975	3.61e-12	1.78e-10
Y34D9A.4	1351.33	1582.1	1268.49	3937.5	3787.35	2613.61			-1.29904	3.93e-12	1.93e-10
C44B7.8	303.527	316.249	317.123	116.99	150.775	129.126			1.24817	4.32e-12	2.11e-10
B0336.7	663.397	710.922	685.558	1176.01	1148.1	1157.35			-0.757298	4.67e-12	2.28e-10
F43G6.3	266.267	231.007	254.035	538.679	470.307	539.222			-1.04529	4.72e-12	2.29e-10
F42A10.6	844.241	612.893	822.669	323.033	297.4	218.797			1.43958	5.04e-12	2.44e-10
R11G1.4	1272.27	1189.98	1318.12	721.148	720.676	749.65			0.78675	5.19e-12	2.5e-10
F45E6.2	737.007	716.037	714.158	389.385	408.06	408.9			0.846472	5.31e-12	2.55e-10
JC8.13	693.386	602.664	677.987	1188.24	1168.85	1357.02			-0.911929	6.36e-12	3.05e-10
C06A5.6	1614.87	1700.59	1577.2	3150.88	2910.37	2613.61			-0.826663	6.6e-12	3.15e-10
C52D10.7	358.052	281.3	374.323	128.34	143.858	113.583			1.39607	6.7e-12	3.19e-10
F49E8.4	698.839	650.4	712.475	1317.45	1267.06	1138.22			-0.853129	6.71e-12	3.19e-10
Y49E10.14	1723.01	1920.51	1661.32	3878.14	3864.81	2990.23			-1.01679	7.1e-12	3.36e-10
Y65B4A.6	1466.74	1533.51	1496.45	2493.46	2304.5	2509.59			-0.700937	7.41e-12	3.49e-10
B0207.4	1623.05	1469.58	1653.75	2925.63	2809.39	2551.44			-0.80424	7.45e-12	3.5e-10
F43D9.4	21926.6	25213	21260.7	38770	38760.2	37865.1			-0.754507	7.47e-12	3.5e-10
Y105E8A.17	1524.9	1435.48	1532.62	2530.13	2424.85	2844.36			-0.795767	8.01e-12	3.74e-10
ZK829.5	213.559	197.762	203.564	419.069	392.844	451.942			-1.04051	8.19e-12	3.81e-10
Y54E5B.3	426.21	511.455	474.423	896.634	906.032	846.494			-0.907296	8.88e-12	4.12e-10
C44B12.6	370.775	358.018	374.323	185.962	167.374	172.168			1.06579	9.6e-12	4.44e-10
K12C11.2	5130.87	4754.82	5062.19	7757.15	7710.26	7581.39			-0.624799	1.03e-11	4.75e-10
C35C5.1	1031.45	1062.12	1064.09	535.186	506.271	365.858			1.16444	1.06e-11	4.87e-10
K08F8.1	954.201	1157.59	965.669	2177.41	2119.15	1792.22			-0.984557	1.07e-11	4.9e-10
R03H10.2	84.5149	105.701	127.017	20.9535	22.1321	22.7167			2.2741	1.08e-11	4.95e-10
Y66D12A.8	1261.36	1202.77	1115.4	2061.3	1972.52	1959.61			-0.74415	1.12e-11	5.1e-10
F11A10.8	1694.84	1637.51	1770.67	2852.29	2838.44	2627.96			-0.705091	1.14e-11	5.16e-10
Y48G9A.11	323.52	306.873	329.741	576.22	598.949	657.587			-0.931822	1.14e-11	5.16e-10
Y71A12B.11	179.935	185.829	208.611	73.3371	62.2465	49.0202			1.62756	1.15e-11	5.19e-10
Y24F12A.1	1474.01	1286.31	1475.42	2410.52	2492.62	2338.62			-0.773658	1.2e-11	5.41e-10
K02B12.8	760.634	628.237	800.799	1378.56	1368.04	1501.69			-0.956171	1.25e-11	5.62e-10
C25A1.13	477.1	448.375	479.47	900.126	829.953	1062.9			-0.991652	1.27e-11	5.68e-10
Y39B6A.11	102.69	143.207	126.176	323.033	354.113	284.556			-1.36789	1.33e-11	5.92e-10
ZC504.3	1768.45	1815.66	1902.74	1044.18	991.793	803.452			0.949552	1.37e-11	6.11e-10
ZC308.4	1387.68	1258.18	1415.7	2297.02	2509.22	2213.08			-0.788924	1.43e-11	6.33e-10
H14E04.5	428.936	401.492	423.952	841.631	726.209	758.019			-0.892903	1.5e-11	6.62e-10
F43D2.1	1237.73	946.191	1142.32	2037.72	2156.49	2220.25			-0.947356	1.5e-11	6.62e-10
C39H7.4	374.41	415.131	412.176	167.628	201.955	143.474			1.23226	1.57e-11	6.91e-10
K04G11.4	258.089	298.349	275.905	116.99	116.193	84.8886			1.38559	1.59e-11	6.95e-10
Y65B4BL.2	6140.51	6363.35	6230.58	10736	9973.26	9392.74			-0.684312	1.59e-11	6.95e-10
C08B11.8	847.876	623.975	781.452	1433.57	1593.51	1648.75			-1.05289	1.6e-11	6.96e-10
D2085.1	1814.8	2001.49	1906.94	3115.08	2964.31	3171.96			-0.69296	1.62e-11	7.01e-10
Y56A3A.29	756.999	751.838	784.816	1293.88	1258.76	1229.09			-0.721752	1.81e-11	7.83e-10
B0281.5	285.351	258.285	291.047	127.467	118.96	109.996			1.22386	1.83e-11	7.9e-10
C50E3.11	347.147	420.245	370.117	828.535	867.301	687.478			-1.06669	1.89e-11	8.12e-10
C49F5.2	565.25	525.946	614.899	281.999	232.387	291.73			1.07807	1.89e-11	8.12e-10
F18E2.3	3873.15	4043.05	3795.38	6137.62	5830.42	6065.35			-0.622893	1.91e-11	8.15e-10
F55A3.5	253.545	195.205	222.07	68.0987	89.9115	78.9105			1.51143	2.12e-11	9.02e-10
EEED8.3	2254.64	1899.2	2241.73	4089.42	4075.07	5507			-1.09598	2.13e-11	9.04e-10
C45H4.14	42.7118	52.8503	46.2646	143.182	150.775	137.496			-1.60302	2.13e-11	9.04e-10
W02B12.8	1146.86	1146.51	1144	1897.16	1755.35	1916.57			-0.696714	2.21e-11	9.33e-10
Y53F4B.9	1500.37	2020.25	1481.31	4257.92	3893.86	3212.61			-1.18411	2.24e-11	9.44e-10
F57G4.8	347.147	331.593	397.876	702.814	666.729	798.67			-1.00997	2.5e-11	1.05e-09
K08F11.5	1596.7	1619.61	1518.32	3007.69	2929.73	2474.92			-0.829525	2.53e-11	1.06e-09
T09F3.1	330.79	316.249	323.852	152.786	159.074	150.647			1.07099	2.68e-11	1.12e-09
ZK632.1	6264.1	6069.26	6348.35	9539.06	9869.52	9148.83			-0.612189	2.73e-11	1.14e-09
Y87G2A.18	296.257	243.793	275.064	537.806	520.104	547.591			-0.97889	2.88e-11	1.19e-09
F11E6.7	4018.55	4540.01	4229.43	7583.41	7086.41	6660.76			-0.738264	2.88e-11	1.19e-09
Y67H2A.6	1358.6	1356.21	1339.15	2169.56	2048.6	2196.34			-0.662422	2.95e-11	1.22e-09
Y94H6A.10	1085.97	929.143	1060.72	470.58	587.883	492.593			0.99069	3e-11	1.24e-09
F32D8.12	322.611	328.183	351.611	792.739	825.803	595.416			-1.14307	3.09e-11	1.27e-09
ZC449.5	99.9639	132.126	114.4	28.811	30.4316	31.086			1.94376	3.19e-11	1.31e-09
C09G12.9	1065.98	1022.91	1069.97	1664.93	1741.52	1654.73			-0.67971	3.68e-11	1.5e-09
C32B5.10	73.6098	109.963	79.0704	254.934	251.752	227.167			-1.48179	3.77e-11	1.54e-09
C53D5.6	7553.64	10557.3	7615.16	18640.7	17174.5	17765.6			-1.0585	4.03e-11	1.64e-09
T04A11.6	1239.55	1663.93	1274.38	3022.54	2722.24	2704.48			-1.01626	4.19e-11	1.7e-09
R144.3	571.612	402.344	515.64	1046.8	1011.16	1172.9			-1.11741	4.4e-11	1.78e-09
F42H10.7	1632.14	1495.15	1631.04	2645.37	2478.79	2538.29			-0.687815	4.46e-11	1.8e-09
ZC404.3	1541.26	1640.06	1623.47	2480.37	2672.45	2501.22			-0.671204	4.59e-11	1.84e-09
F11C1.6	113.595	131.273	136.27	35.7955	34.5814	41.8465			1.76512	5.28e-11	2.12e-09
F44F4.2	3362.42	3660.31	3479.1	5723.79	5620.16	5245.16			-0.659654	5.42e-11	2.17e-09
R03G8.3	236.278	259.989	217.864	101.275	96.8278	77.7149			1.36867	5.71e-11	2.28e-09
T11F8.1	172.665	176.452	198.517	394.624	388.695	533.244			-1.26459	5.74e-11	2.28e-09
F11C1.7	124.5	147.469	158.141	49.7645	34.5814	33.4772			1.84893	5.84e-11	2.32e-09
K06A5.8	104.508	110.815	124.494	30.5571	23.5153	34.6728			1.9281	6.07e-11	2.4e-09
T08B6.5	150.855	107.405	149.729	41.0339	31.8149	34.6728			1.91112	6.19e-11	2.44e-09
Y51H7C.7	437.115	404.049	497.976	836.392	886.666	808.235			-0.917885	6.26e-11	2.46e-09
B0280.5	44947.4	49226.7	43739.4	90556.5	89865.9	72019			-0.87219	6.4e-11	2.51e-09
F39C12.3	153.581	218.221	173.282	45.3992	38.7311	65.7587			1.86199	6.41e-11	2.51e-09
R01H2.3	6222.3	6135.75	6265.07	9563.51	9663.42	8941.99			-0.597014	7.06e-11	2.75e-09
Y41D4B.26	93.6026	63.0794	90.8469	13.969	15.2158	14.3474			2.51194	7.24e-11	2.81e-09
F08G2.4	247.183	242.941	215.341	442.642	471.69	459.116			-0.960484	7.26e-11	2.81e-09
T10C6.5	1873.87	2004.05	1830.4	3557.72	3355.78	2955.56			-0.790152	7.27e-11	2.81e-09
F11A5.9	501.637	722.856	486.199	1383.8	1478.7	1201.59			-1.24806	7.36e-11	2.84e-09
C11D2.4	886.952	976.026	920.245	1549.68	1632.24	1469.41			-0.740426	7.94e-11	3.06e-09
F25B4.7	869.686	736.495	928.657	1627.39	1608.72	2103.08			-1.07461	8.41e-11	3.22e-09
Y106G6D.1	261.724	209.696	272.541	102.148	94.0613	95.6491			1.3466	8.42e-11	3.22e-09
F11G11.2	1812.98	1626.43	1821.98	2797.29	2947.72	2788.17			-0.697438	8.54e-11	3.26e-09
F31F6.2	808.799	802.984	803.322	481.93	473.073	431.616			0.79959	8.66e-11	3.3e-09
F25F8.1	159.033	149.174	159.823	55.8759	53.9469	58.5851			1.47363	8.76e-11	3.33e-09
Y25C1A.6	99.9639	127.011	103.465	18.3343	33.1981	25.1079			2.13832	9.06e-11	3.43e-09
F53A3.2	1665.76	1478.1	1546.08	2559.81	2440.06	2586.11			-0.694149	9.48e-11	3.58e-09
F26D10.10	3257.91	4404.48	3068.61	9457	9533.39	6794.67			-1.26476	9.73e-11	3.67e-09
C49C3.6	970.559	808.951	992.586	1751.36	1670.97	2138.95			-1.00451	9.98e-11	3.75e-09
Y39B6A.12	408.943	494.406	415.54	1011	968.278	777.149			-1.06392	1.06e-10	3.97e-09
Y52E8A.2	684.298	580.501	657.799	1259.83	1143.95	1549.52			-1.04034	1.07e-10	3.98e-09
C45B2.7	84.5149	66.4891	69.8175	8.73061	13.8325	14.3474			2.61156	1.09e-10	4.08e-09
Y47G7B.2	248.092	231.007	294.411	75.0832	94.0613	111.192			1.4729	1.11e-10	4.14e-09
D2092.2	1795.72	1705.7	1808.53	2733.55	2691.81	2717.63			-0.616991	1.12e-10	4.17e-09
F10G7.3	2124.69	1952.05	2048.26	3495.74	3447.07	3083.49			-0.711217	1.13e-10	4.18e-09
F38H4.10	540.714	392.968	498.817	1016.24	993.177	1358.22			-1.23331	1.14e-10	4.22e-09
C01G5.6	2366.42	2010.02	2339.31	3755.91	3748.62	4275.51			-0.810716	1.16e-10	4.26e-09
C06A6.3	701.565	635.909	703.222	1135.85	1135.65	1129.85			-0.737166	1.18e-10	4.33e-09
Y17G9B.5	1173.21	1065.53	1152.41	1772.31	1842.49	1841.24			-0.685829	1.2e-10	4.38e-09
F52C9.7	1796.62	2093.55	1832.92	3658.13	3492.72	3055.99			-0.834836	1.24e-10	4.55e-09
C50D2.4	135.406	148.322	134.588	47.1453	48.4139	46.6289			1.55799	1.25e-10	4.55e-09
W03F9.2	230.826	193.5	201.041	396.37	432.959	469.876			-1.05391	1.32e-10	4.81e-09
F35H8.5	286.26	343.527	285.999	137.944	138.325	113.583			1.23104	1.32e-10	4.81e-09
C38D4.4	2754.46	2739.69	2803.64	4339.11	4094.43	4102.15			-0.595534	1.4e-10	5.08e-09
F28D1.9	527.082	574.534	531.623	941.16	1015.31	894.319			-0.802793	1.41e-10	5.08e-09
F26B1.3	8208.85	9554.83	8259.5	16011.9	15706.9	13634.8			-0.80144	1.43e-10	5.15e-09
C46C2.3	462.56	359.723	402.923	133.578	142.475	198.472			1.37114	1.44e-10	5.18e-09
C18D11.3	2654.5	2610.98	2589.14	3926.15	3892.48	3857.05			-0.571986	1.47e-10	5.28e-09
C05E11.1	916.033	810.656	767.993	453.119	467.54	448.355			0.865926	1.5e-10	5.38e-09
C50F4.1	980.555	841.343	989.222	469.707	463.39	546.395			0.926273	1.53e-10	5.45e-09
M03A1.7	136.314	90.357	123.653	28.811	31.8149	26.3035			2.01362	1.54e-10	5.47e-09
C29F7.5	354.417	294.086	320.488	141.436	156.308	117.17			1.22511	1.59e-10	5.65e-09
K03A11.1	475.283	397.23	487.04	193.82	195.039	121.953			1.4107	1.71e-10	6.06e-09
C05E4.14	21.8103	17.0485	21.0294	115.244	85.7618	313.251			-3.10247	1.71e-10	6.06e-09
R07E5.7	1294.99	1149.92	1343.36	2207.1	2063.82	2462.96			-0.830091	1.77e-10	6.25e-09
F55B11.6	109.96	101.439	114.4	34.0494	19.3656	17.9342			2.15599	1.8e-10	6.34e-09
W02D3.11	1484.01	1510.5	1524.21	3225.09	2997.51	2379.27			-0.92907	1.86e-10	6.52e-09
T22B7.3	24.5366	30.6873	26.0764	107.386	106.511	87.2798			-1.88925	1.98e-10	6.93e-09
ZC513.6	11126.9	11696.1	10965.6	20980.5	20831.8	16941.8			-0.798179	2.11e-10	7.35e-09
ZK856.11	349.874	297.496	359.182	609.396	693.011	633.675			-0.942323	2.16e-10	7.54e-09
C14C11.3	701.565	677.677	721.728	316.048	356.88	410.095			0.95904	2.18e-10	7.58e-09
T15H9.2	613.415	565.157	660.322	1028.47	1054.04	1090.4			-0.786555	2.23e-10	7.74e-09
F37A4.9	3825.89	3401.17	3929.97	6018.88	6053.12	5799.92			-0.67976	2.29e-10	7.92e-09
T07H6.2	381.68	358.018	366.752	192.073	192.272	174.56			0.984414	2.37e-10	8.19e-09
T23G11.2	2507.28	2271.71	2616.05	3890.36	3899.39	4102.15			-0.685313	2.4e-10	8.28e-09
R90.1	501.637	502.93	537.511	233.98	276.651	283.36			0.962581	2.49e-10	8.55e-09
Y73B3B.1	192.658	165.37	219.547	48.0183	60.8632	76.5193			1.64985	2.5e-10	8.55e-09
C17G1.5	148.128	127.864	158.141	46.2722	53.9469	44.2377			1.5937	2.51e-10	8.58e-09
ZK381.4	9034.01	11089.2	9124.22	19110.4	17910.4	16043.9			-0.85948	2.52e-10	8.58e-09
C49F5.6	2385.5	2236.76	2376.32	1477.22	1410.92	1231.48			0.763887	2.56e-10	8.72e-09
C49A9.5	129.953	108.258	130.382	34.0494	35.9646	16.7386			2.08322	2.57e-10	8.73e-09
T20G5.11	2521.82	2364.63	2576.52	3724.48	3835.76	3919.22			-0.62108	2.59e-10	8.76e-09
C33E10.2	319.884	341.822	351.611	156.278	146.625	100.432			1.32521	2.68e-10	9.05e-09
T07C4.2	106.325	100.586	121.129	28.811	19.3656	34.6728			1.97276	3.01e-10	1.01e-08
C15A11.4	127.227	106.553	123.653	37.5416	37.3479	34.6728			1.70434	3.02e-10	1.01e-08
F23C8.4	1735.74	2235.91	1641.97	4324.27	4434.71	3344.13			-1.10837	3.03e-10	1.02e-08
C14B1.4	2141.95	2048.38	2324.17	3735.83	3398.66	3433.8			-0.698382	3.04e-10	1.02e-08
Y73B6BL.9	1145.95	1156.74	1211.29	731.625	712.376	642.044			0.75157	3.05e-10	1.02e-08
F58B3.9	2249.19	2056.05	2417.54	1367.21	1175.77	1318.76			0.798675	3.1e-10	1.03e-08
W09G12.1	360.779	391.263	397.035	185.962	159.074	115.975			1.31185	3.18e-10	1.06e-08
H02I12.1	39774.7	45302.1	38836.2	84871.1	84497.5	65199.2			-0.920681	3.43e-10	1.14e-08
Y52B11A.2	728.828	656.367	695.652	1183	1095.54	1205.18			-0.744328	3.56e-10	1.18e-08
C33G3.6	347.147	360.576	358.341	192.946	164.607	161.408			1.0326	3.83e-10	1.27e-08
R06C7.8	5532.55	5325.95	5737.65	8936.65	8598.31	8052.46			-0.624691	3.85e-10	1.27e-08
Y39A1A.1	2495.46	2329.68	2582.41	3913.06	3716.8	3831.94			-0.629992	3.94e-10	1.29e-08
M01E11.5	14976.4	14398.3	15143.7	22258.7	21564.9	21228.1			-0.547227	3.94e-10	1.29e-08
M88.7	403.491	382.739	461.805	754.325	787.072	954.1			-0.998826	3.94e-10	1.29e-08
T24H10.1	1944.75	1924.77	1939.75	3422.4	3185.64	2881.43			-0.708392	4.01e-10	1.31e-08
R05H5.3	5993.29	5279.92	5778.87	9461.36	9377.08	8524.72			-0.682358	4.04e-10	1.31e-08
F43G6.10	99.9639	93.7667	74.8646	211.281	242.07	212.819			-1.30939	4.35e-10	1.42e-08
F53H1.3	591.605	728.823	502.181	1504.28	1439.97	1143.01			-1.16547	4.56e-10	1.48e-08
Y49F6B.9	1181.39	1189.98	995.951	2242.02	2124.68	1831.68			-0.880777	4.62e-10	1.49e-08
W05F2.6	2189.21	2369.74	2161.82	3732.34	3581.25	3353.7			-0.666714	4.73e-10	1.53e-08
ZK1067.3	1303.17	1179.76	1361.86	2012.41	2141.28	2134.17			-0.709255	4.81e-10	1.55e-08
M01H9.3	4195.76	3852.11	4444.77	6920.75	6410	7494.11			-0.737317	4.9e-10	1.58e-08
Y37E3.23	220.829	142.355	185.058	42.78	19.3656	7.17368			2.94858	4.94e-10	1.58e-08
T12B3.4	772.448	663.186	635.087	1200.46	1185.45	1241.05			-0.809095	5.04e-10	1.61e-08
F23B2.6	4381.14	4009.8	4433.83	6561.93	6722.62	6370.23			-0.615916	5.17e-10	1.65e-08
F52C12.5	157.216	179.862	158.141	61.1143	65.013	43.0421			1.54926	5.22e-10	1.66e-08
F32H2.5	8136.15	8266.81	8774.3	5170.27	5213.49	4220.52			0.785684	5.24e-10	1.67e-08
K01A11.4	834.244	978.583	794.069	427.8	460.624	328.794			1.09912	5.37e-10	1.71e-08
ZK1098.5	552.528	468.833	511.434	882.665	864.534	952.904			-0.817223	5.6e-10	1.77e-08
Y57A10A.23	487.097	472.243	471.899	236.599	271.118	202.059			1.01428	5.68e-10	1.8e-08
K02F3.11	1601.24	1977.62	1613.37	3679.08	3543.9	2870.67			-0.959133	5.73e-10	1.81e-08
W01C8.4	159.942	163.665	153.094	47.1453	69.1627	51.4114			1.52316	5.83e-10	1.84e-08
F13B9.5	392.585	398.935	407.97	216.519	197.805	164.995			1.04599	5.96e-10	1.87e-08
C50F4.9	101.781	71.6037	87.4822	17.4612	20.7488	20.3254			2.16568	5.98e-10	1.87e-08
H42K12.1	791.532	863.506	755.375	460.976	445.408	373.031			0.912506	5.98e-10	1.87e-08
Y66D12A.23	637.951	695.578	590.505	1341.89	1359.74	1049.75			-0.963483	6.34e-10	1.98e-08
F14F3.3	599.783	595.845	639.293	309.937	325.065	367.053			0.874674	6.42e-10	2e-08
F33H2.2	2694.48	2716.68	2730.45	4273.63	3967.17	3986.18			-0.587046	6.48e-10	2.01e-08
T22F3.3	10570.7	15909.6	10402.8	34496.4	34650.5	23915.9			-1.33524	6.79e-10	2.1e-08
K01C8.3	6189.58	5606.4	6291.99	9167.14	9226.31	9179.92			-0.608245	6.89e-10	2.13e-08
T05E7.5	404.399	314.545	329.741	132.705	125.876	173.364			1.27962	7.06e-10	2.18e-08
ZK1127.11	693.386	573.682	703.222	1114.03	1204.81	1248.22			-0.855768	7.15e-10	2.2e-08
Y73F8A.1173	82.6974	75.0134	79.0704	206.042	207.488	168.582			-1.29891	7.68e-10	2.36e-08
K07E3.1	949.657	969.207	952.21	591.062	507.654	456.724			0.881274	7.75e-10	2.38e-08
W03F9.4	388.042	357.166	400.399	155.405	150.775	80.1061			1.5655	7.84e-10	2.4e-08
F10G7.8	5766.1	5780.29	6065.71	8857.2	8916.46	8356.14			-0.56912	7.86e-10	2.4e-08
F31C3.2	1483.1	1854.02	1504.86	3180.56	3027.94	2690.13			-0.878125	7.98e-10	2.43e-08
T23G5.1	6346.8	7846.57	6408.07	15296	14437	11268.7			-0.992978	8.05e-10	2.45e-08
W03C9.5	765.178	619.713	634.246	1219.67	1149.48	1272.13			-0.851462	8.41e-10	2.55e-08
D2013.1	417.122	396.377	418.064	767.421	701.31	938.557			-0.967265	8.51e-10	2.58e-08
F45B8.2	129.953	139.798	156.459	55.0028	45.6474	45.4333			1.53519	9.35e-10	2.83e-08
F35F11.1	1254.09	1387.75	1224.75	2434.09	2127.45	2055.26			-0.775804	9.48e-10	2.86e-08
K10H10.3	183.57	161.108	172.441	51.5106	69.1627	32.2816			1.7652	9.93e-10	2.99e-08
C32H11.9	51.7995	101.439	49.6293	1.74612	8.29953	0			4.45384	1.01e-09	3.02e-08
C05D2.5	4507.46	4663.61	4594.5	7002.82	6531.73	6721.74			-0.557503	1.02e-09	3.05e-08
Y52B11A.8	741.55	813.213	782.293	1802.87	1691.72	1254.2			-1.02327	1.04e-09	3.1e-08
C44C1.1	325.337	346.937	334.788	165.009	182.59	164.995			0.977658	1.05e-09	3.13e-08
ZC47.4	36.3505	66.4891	55.5175	2.61918	1.38325	5.97807			3.98543	1.06e-09	3.16e-08
K06B9.4	370.775	352.904	397.876	749.959	708.226	616.937			-0.888682	1.12e-09	3.33e-08
Y61A9LA.12	160.851	168.78	146.364	62.8604	59.4799	60.9763			1.37381	1.16e-09	3.44e-08
F56C11.3	293.53	231.859	254.035	559.632	466.157	600.198			-1.06296	1.18e-09	3.48e-08
T12D8.7	1035.08	880.554	948.845	1520	1593.51	1664.29			-0.737868	1.21e-09	3.59e-08
Y49E10.22	105.416	105.701	125.335	287.237	229.62	253.47			-1.19853	1.23e-09	3.62e-08
ZK177.6	3918.58	3892.17	3918.19	6538.35	6665.9	5627.75			-0.683131	1.23e-09	3.62e-08
F25B5.7	1430.39	1871.07	1455.23	3559.47	3467.82	2711.65			-1.03387	1.23e-09	3.62e-08
K09E10.1	92.6938	84.39	115.241	26.1918	27.6651	20.3254			1.97857	1.29e-09	3.79e-08
T21B10.3	4244.83	4180.29	4340.46	6056.42	6163.78	6251.86			-0.533001	1.35e-09	3.94e-08
F52E4.7	1135.04	1022.06	1091.85	670.511	673.645	646.827			0.706315	1.35e-09	3.94e-08
F40D4.13	237.187	218.221	245.623	113.498	89.9115	100.432			1.19718	1.45e-09	4.21e-08
C56A3.8	424.392	378.476	401.24	685.353	691.627	811.822			-0.861952	1.49e-09	4.33e-08
T11F9.12	388.95	443.261	408.811	194.693	217.171	227.167			0.961518	1.53e-09	4.44e-08
W02B12.11	1066.89	1206.18	1034.65	1815.09	1921.34	1745.6			-0.728534	1.58e-09	4.58e-08
Y37H2A.14	1724.83	1761.96	1957.41	142.309	149.391	26.3035			4.09713	1.59e-09	4.59e-08
T12G3.6	2198.3	1986.15	2112.19	3219.85	3256.18	3680.1			-0.689627	1.62e-09	4.67e-08
T21C9.13	3285.18	2911.03	3420.22	5074.23	4974.18	5308.52			-0.675354	1.66e-09	4.79e-08
C34F6.9	737.915	675.12	721.728	419.069	307.082	362.271			0.966418	1.78e-09	5.13e-08
C15H11.8	337.151	301.758	342.358	547.409	679.178	706.608			-0.975964	1.81e-09	5.2e-08
ZK177.5	977.829	889.079	947.163	1492.93	1430.29	1555.49			-0.670833	1.86e-09	5.33e-08
C46C2.7	171.756	189.238	197.676	441.769	384.545	674.326			-1.42531	1.88e-09	5.38e-08
F56H1.6	806.073	764.625	743.599	1314.83	1231.1	1189.64			-0.691774	1.97e-09	5.63e-08
Y23H5A.2	176.3	224.188	169.917	478.437	394.228	384.988			-1.14301	1.99e-09	5.67e-08
F44E7.5	1249.55	1070.65	1165.87	1909.38	1807.91	1991.89			-0.712116	2e-09	5.68e-08
W03G9.4	5042.72	4203.3	5036.96	7961.44	8028.41	7510.84			-0.718436	2.03e-09	5.76e-08
Y119C1B.4	527.082	513.16	529.94	846.869	847.935	973.229			-0.764525	2.04e-09	5.78e-08
C49H3.5	2299.17	2494.19	2304.82	3894.72	3574.33	3537.82			-0.633256	2.08e-09	5.87e-08
H35N09.2	73.6098	75.0134	58.8822	16.5882	9.68278	8.36929			2.53974	2.09e-09	5.88e-08
C50F7.6	269.903	270.219	275.905	99.5289	78.8455	136.3			1.3719	2.09e-09	5.88e-08
C49A9.10	182.661	165.37	214.5	385.02	424.659	593.024			-1.31674	2.16e-09	6.05e-08
Y39A1A.13	1100.51	1045.92	1066.61	1600.32	1665.44	1637.99			-0.609628	2.17e-09	6.07e-08
F46A9.6	576.156	545.552	571.158	325.652	301.549	247.492			0.949748	2.17e-09	6.07e-08
C04G6.6	1069.61	1036.55	1029.6	452.246	396.994	616.937			1.09634	2.19e-09	6.11e-08
K04F10.6	1352.24	1076.61	1398.03	2211.46	2289.29	2582.53			-0.888108	2.22e-09	6.18e-08
C32H11.10	52.7082	147.469	70.6587	9.60367	6.91627	0			3.99149	2.23e-09	6.19e-08
K03B4.3	692.477	696.431	763.787	1415.23	1322.39	1119.09			-0.841835	2.33e-09	6.46e-08
C13G5.1	138.132	138.093	146.364	53.2567	24.8986	40.6509			1.80267	2.37e-09	6.57e-08
Y105C5A.25	119.957	104.848	121.129	28.811	42.8809	35.8684			1.70475	2.44e-09	6.76e-08
K12D12.5	855.146	1004.16	804.163	1641.35	1675.12	1450.28			-0.83968	2.61e-09	7.21e-08
T05G5.3	6394.05	5532.23	6497.24	9773.04	9538.92	9671.32			-0.653722	2.63e-09	7.26e-08
Y38F2AR.9	1782.99	1861.69	1545.24	2863.64	2933.88	2736.76			-0.717574	2.64e-09	7.27e-08
C05B10.1	1375.87	1507.94	1354.29	2840.94	2850.89	2166.45			-0.890901	2.71e-09	7.43e-08
Y66D12A.7	209.924	175.599	201.882	362.32	387.311	384.988			-0.948931	2.72e-09	7.45e-08
ZK643.5	1780.27	1466.17	1957.41	3152.62	3094.34	3023.71			-0.833164	2.73e-09	7.47e-08
C11H1.3	653.4	609.483	658.64	356.209	396.994	346.728			0.807042	2.77e-09	7.56e-08
F01G4.1	6959.3	6362.5	7308.97	10549.2	10319.1	10538.1			-0.606293	2.82e-09	7.7e-08
K08D10.4	1088.7	1021.2	1146.52	1711.2	1669.59	1860.37			-0.686619	3.07e-09	8.35e-08
H27M09.3	2746.28	2910.18	2874.29	4308.56	4322.67	4045.96			-0.571474	3.11e-09	8.44e-08
F59H6.2	138.132	142.355	127.017	55.0028	47.0307	43.0421			1.48014	3.16e-09	8.56e-08
Y66D12A.6	163.577	162.813	173.282	316.048	309.849	329.989			-0.935824	3.19e-09	8.61e-08
DY3.8	2008.37	1731.27	1980.13	3007.69	3012.73	2999.79			-0.657274	3.19e-09	8.61e-08
K11D2.3	1304.07	1250.51	1263.44	1911.13	2041.68	1881.9			-0.611426	3.32e-09	8.95e-08
F17H10.3	336.242	347.789	327.217	151.04	157.691	190.103			1.02222	3.35e-09	9.03e-08
M02D8.3	766.996	664.039	799.116	405.1	403.91	309.664			0.9945	3.48e-09	9.35e-08
F26H9.4	256.271	233.564	266.652	437.404	497.972	570.308			-0.991058	3.52e-09	9.45e-08
F59B2.5	259.906	245.498	279.27	477.564	468.923	457.92			-0.840123	3.6e-09	9.63e-08
Y59A8B.12	848.784	705.807	844.54	1357.61	1314.09	1398.87			-0.763035	3.66e-09	9.79e-08
T07A9.1	94.5113	105.701	98.4175	220.884	231.004	200.863			-1.12719	3.77e-09	1e-07
ZK688.5	3099.79	3412.26	3309.18	4916.21	4757.01	4940.28			-0.573366	3.86e-09	1.03e-07
C24H12.5	997.821	1172.08	908.469	2126.78	2067.97	1682.23			-0.933136	3.9e-09	1.04e-07
F37A4.2	454.381	440.703	486.199	811.074	751.107	950.513			-0.863456	4.09e-09	1.09e-07
W01A8.1	6062.36	6989.88	5853.74	13072.3	12763.3	9739.47			-0.912064	4.19e-09	1.11e-07
F21H12.1	1256.82	994.779	1257.56	1982.72	2132.98	2471.33			-0.90825	4.34e-09	1.15e-07
Y119D3B.11	937.843	1039.11	870.616	1770.57	1643.31	1494.52			-0.786127	4.36e-09	1.15e-07
C06E7.4	154.49	186.681	177.488	62.8604	59.4799	29.8903			1.76223	4.51e-09	1.19e-07
Y54G2A.36	1569.43	1105.59	1534.3	481.93	372.095	698.238			1.43855	4.51e-09	1.19e-07
F26A3.7	585.243	512.307	609.011	1062.52	990.41	921.818			-0.802586	4.55e-09	1.19e-07
C14C11.6	1245	1076.61	1259.24	1963.51	1864.63	2100.69			-0.727693	4.66e-09	1.22e-07
ZK686.4	790.624	757.805	835.287	1306.1	1309.94	1200.4			-0.679092	4.72e-09	1.23e-07
Y39A1A.5	1851.15	1893.23	1928.81	2970.15	3058.38	2699.7			-0.621427	4.72e-09	1.23e-07
E01B7.2	256.271	236.122	237.211	435.657	445.408	554.765			-0.976134	4.76e-09	1.24e-07
F26D10.12	121.774	103.143	110.194	34.0494	41.4976	34.6728			1.61314	4.89e-09	1.27e-07
F55G11.5	495.276	652.105	468.534	235.726	278.034	217.602			1.14626	4.92e-09	1.28e-07
ZK673.10	133.588	98.0288	119.447	36.6686	22.1321	38.2596			1.83704	4.94e-09	1.28e-07
F54D10.1	969.65	964.944	1009.41	567.49	535.319	398.139			0.970461	5.09e-09	1.32e-07
T12B5.8	214.468	218.221	248.988	74.2102	85.7618	112.388			1.33058	5.29e-09	1.37e-07
B0285.5	1767.54	1528.4	1704.22	2511.8	2711.18	2748.72			-0.672596	5.42e-09	1.4e-07
D1025.1	393.494	324.774	429.84	154.532	118.96	191.298			1.30133	5.45e-09	1.4e-07
F49E12.2	4875.51	5072.78	4926.76	1321.81	1477.32	2674.59			1.44262	5.62e-09	1.44e-07
C03C11.2	66.3397	64.7843	63.9293	3.49224	12.4493	13.1517			2.81058	5.67e-09	1.45e-07
F31F6.3	427.118	485.882	462.646	264.537	214.404	240.318			0.930371	5.68e-09	1.45e-07
F32H2.3	3989.47	4324.35	3940.9	6484.22	6307.64	5859.7			-0.606056	5.84e-09	1.49e-07
R12E2.11	1376.78	1400.53	1387.1	2038.6	2014.02	2107.87			-0.56495	5.99e-09	1.53e-07
C15F1.3	1908.4	1952.9	1950.68	3716.62	3780.43	2858.71			-0.833382	6.12e-09	1.56e-07
M28.5	5983.29	6319.87	5976.55	9070.23	8989.77	10407.8			-0.639055	6.16e-09	1.56e-07
Y71H9A.3	908.763	1216.41	914.357	454.865	496.588	303.686			1.27626	6.23e-09	1.58e-07
C36B1.7	1478.56	1125.2	1382.89	2352.03	2305.89	2828.82			-0.90923	6.61e-09	1.67e-07
K01G5.7	7586.35	10027.1	7314.86	18836.3	17899.3	14021			-1.02583	6.67e-09	1.68e-07
ZK1128.2	490.732	364.838	506.387	889.649	841.019	987.577			-0.997339	6.68e-09	1.68e-07
C17H12.13	2203.75	1726.16	2185.37	3472.16	3586.78	4288.67			-0.891823	6.72e-09	1.69e-07
Y55F3AR.2	915.124	939.372	847.904	1595.08	1366.66	1463.43			-0.712777	6.81e-09	1.71e-07
Y71G12B.6	479.827	460.309	476.946	270.649	282.184	253.47			0.814205	6.92e-09	1.74e-07
C30F12.2	752.456	611.188	789.022	1265.07	1278.13	1557.88			-0.929702	6.93e-09	1.74e-07
ZK287.6	253.545	240.384	231.323	509.868	525.637	400.531			-0.986016	7.04e-09	1.76e-07
K10B2.3	7967.12	6735.01	7730.4	11380.3	12157.4	11670.4			-0.650267	7.05e-09	1.76e-07
C15C7.5	763.361	740.757	759.581	439.15	453.707	350.315			0.864439	7.24e-09	1.81e-07
C04F6.5	324.428	357.166	334.788	188.581	138.325	154.234			1.06981	7.41e-09	1.84e-07
F58E2.4	111.778	132.978	122.812	34.0494	44.2641	46.6289			1.57092	7.54e-09	1.87e-07
F14D2.13	739.733	672.563	688.922	1087.83	1099.69	1199.2			-0.688581	7.57e-09	1.88e-07
E01A2.2	3724.11	3963.77	3697.81	6691.14	6764.11	5473.52			-0.733391	7.66e-09	1.9e-07
F58A4.4	1417.67	1328.08	1370.27	2059.55	2043.07	2284.82			-0.633978	7.74e-09	1.91e-07
Y97E10AR.4	1531.27	1221.52	1594.87	2620.06	2460.81	3078.7			-0.908352	7.86e-09	1.94e-07
Y41E3.10	7375.52	7524.35	7262.7	10349.3	10284.5	10697.2			-0.499462	7.95e-09	1.96e-07
K03B4.1	1326.79	1393.71	1382.89	2119.79	2044.45	1982.33			-0.583252	8.04e-09	1.98e-07
Y73F8A.34	2763.55	3044.01	2762.42	4965.1	5101.44	4167.91			-0.732012	8.29e-09	2.03e-07
F30F8.1	2969.84	2771.23	3082.07	4369.67	4337.89	4745.39			-0.60853	8.53e-09	2.09e-07
K01C8.5	1958.38	1911.14	2054.99	3136.03	3123.39	2816.87			-0.615494	8.59e-09	2.1e-07
T15H9.6	133.588	150.027	164.029	52.3837	63.6297	56.1938			1.38728	8.6e-09	2.1e-07
Y18H1A.6	843.332	1070.65	863.046	1822.08	1579.68	1599.73			-0.849417	9.08e-09	2.21e-07
F13B6.2	216.286	197.762	202.723	57.622	88.5283	92.0622			1.38707	9.93e-09	2.42e-07
Y61A9LA.5	260.815	267.661	232.164	110.879	132.792	117.17			1.08191	9.97e-09	2.43e-07
K10C8.3	2695.39	2821.52	2639.61	4318.16	3979.62	3921.61			-0.58352	1.01e-08	2.46e-07
T05A7.5	144.493	174.747	178.329	56.749	44.2641	19.1298			2.03621	1.03e-08	2.5e-07
JC8.6	2632.69	2517.21	2579.04	3807.42	3808.1	3609.56			-0.538468	1.07e-08	2.58e-07
T25C12.4	35.4417	38.3591	55.5175	1.74612	0	3.58684			4.552	1.08e-08	2.62e-07
F46E10.10	5423.5	6676.19	5367.54	11553.2	11800.5	9102.21			-0.893832	1.09e-08	2.62e-07
Y106G6H.15	657.944	542.994	625.834	1091.33	1137.04	1588.97			-1.06299	1.1e-08	2.64e-07
F54G2.1	333.516	324.774	319.646	170.247	181.206	174.56			0.8967	1.12e-08	2.68e-07
M01G5.6	274.446	230.155	237.211	433.911	466.157	542.809			-0.959085	1.12e-08	2.69e-07
T22B7.4	479.827	362.28	466.852	213.9	226.854	196.081			1.04005	1.14e-08	2.73e-07
D2023.6	2487.28	2649.34	2515.95	3763.77	3748.62	3619.12			-0.540652	1.15e-08	2.75e-07
Y57E12B.4	51.7995	56.26	58.0411	0	0	2.39123			6.21676	1.15e-08	2.76e-07
T24A11.1	7651.78	7182.53	7637.03	11453.7	11576.5	10417.4			-0.573832	1.16e-08	2.77e-07
C33F10.4	459.834	381.886	463.487	719.402	799.521	865.624			-0.868408	1.17e-08	2.79e-07
C55B6.2	1460.38	1450.83	1403.92	912.349	937.847	775.953			0.716379	1.23e-08	2.93e-07
C14B1.7	1846.61	2204.37	1943.96	3370.89	3016.88	3390.76			-0.706121	1.24e-08	2.95e-07
T28H11.4	119.957	113.372	116.082	45.3992	38.7311	27.4991			1.63342	1.24e-08	2.95e-07
F14F11.1	404.399	389.558	391.146	226.996	225.47	209.232			0.839869	1.25e-08	2.96e-07
F54C8.5	991.46	773.149	955.575	1599.45	1550.63	1933.31			-0.902181	1.25e-08	2.96e-07
F49C12.9	1420.4	1585.51	1537.67	2344.17	2312.8	2234.6			-0.601003	1.27e-08	2.99e-07
C33C12.8	139.041	103.143	134.588	315.175	457.857	263.035			-1.45704	1.28e-08	3.01e-07
F54E7.5	159.033	111.668	168.235	47.1453	31.8149	15.543			2.19497	1.31e-08	3.07e-07
F52E1.1	15678	16466.3	16083.3	27102.4	27539.2	22574.4			-0.679047	1.31e-08	3.08e-07
W09B6.2	756.999	820.885	742.757	1200.46	1213.11	1194.42			-0.636523	1.32e-08	3.09e-07
T02G5.11	108.143	78.423	74.0234	237.473	207.488	388.574			-1.67874	1.35e-08	3.15e-07
T26A8.4	2692.66	3090.89	2687.55	4690.08	4271.49	4349.64			-0.652273	1.36e-08	3.18e-07
Y73B6BL.23	2311.89	2403.84	2331.74	3555.1	3750	3307.07			-0.590356	1.38e-08	3.22e-07
T24D8.1	108.143	119.339	94.2116	35.7955	37.3479	32.2816			1.61005	1.4e-08	3.25e-07
Y75D11A.3	207.198	192.648	186.741	473.199	473.073	329.989			-1.12251	1.4e-08	3.25e-07
F14F4.1	43.6206	48.5882	51.3117	5.23837	6.91627	8.36929			2.83105	1.41e-08	3.27e-07
F45C12.2	33.6242	46.8833	51.3117	4.3653	5.53302	2.39123			3.43335	1.44e-08	3.33e-07
Y42G9A.6	1344.97	1293.98	1286.16	2007.17	1960.07	1877.11			-0.574693	1.46e-08	3.38e-07
T13H5.3	52.7082	44.3261	59.7234	8.73061	8.29953	8.36929			2.62195	1.52e-08	3.51e-07
C24D10.6	887.861	792.755	937.069	1521.75	1446.88	1951.24			-0.910309	1.55e-08	3.57e-07
F38E1.7	2764.46	3465.11	2722.88	5479.33	5267.43	4796.8			-0.796029	1.55e-08	3.57e-07
C14C10.5	7090.17	7301.87	7135.69	10784	10424.2	9827.94			-0.527841	1.6e-08	3.67e-07
C10A4.5	81.7886	71.6037	71.4999	6.98449	13.8325	21.521			2.4452	1.6e-08	3.67e-07
Y46C8AL.5	37.2593	47.7358	44.5823	2.61918	6.91627	3.58684			3.37765	1.6e-08	3.67e-07
C04E6.11	986.916	991.37	1043.9	1531.35	1474.55	1536.36			-0.588074	1.66e-08	3.8e-07
T20B12.8	3718.66	3878.53	3943.43	5648.7	5354.58	5583.52			-0.523453	1.67e-08	3.82e-07
JC8.4	108.143	104.848	80.7528	220.884	215.788	216.406			-1.15441	1.68e-08	3.83e-07
ZK1320.4	104.508	84.39	59.7234	13.0959	17.9823	21.521			2.25787	1.7e-08	3.86e-07
T21E3.1	2947.12	3946.73	2852.42	8198.04	7509.69	5446.02			-1.11807	1.72e-08	3.9e-07
K11D12.12	233.552	215.663	287.682	462.722	463.39	511.723			-0.963676	1.75e-08	3.97e-07
F14D2.11	186.296	150.879	179.17	349.224	336.131	483.028			-1.1781	1.79e-08	4.06e-07
F18E3.7	256.271	236.122	248.988	787.501	733.125	414.878			-1.38532	1.8e-08	4.06e-07
R08C7.13	177.209	123.602	148.047	61.1143	42.8809	39.4552			1.62885	1.84e-08	4.15e-07
F35D2.5	59.9783	69.8988	82.4351	12.2229	13.8325	20.3254			2.20817	1.87e-08	4.22e-07
C52D10.8	199.928	196.91	212.817	91.6714	94.0613	60.9763			1.30334	1.92e-08	4.33e-07
C50F7.5	2264.64	3909.22	2314.07	338.748	286.334	76.5193			3.59598	1.93e-08	4.34e-07
F08G5.6	1132.32	1521.58	1063.25	641.7	604.482	651.609			0.969488	1.95e-08	4.38e-07
C17C3.4	35.4417	40.0639	52.994	1.74612	5.53302	0			4.24335	1.96e-08	4.38e-07
F22E5.1	105.416	134.683	105.988	35.7955	35.9646	15.543			1.98111	1.96e-08	4.38e-07
R08D7.4	700.656	585.616	749.487	1199.59	1193.75	1557.88			-0.956548	1.96e-08	4.38e-07
Y47G6A.12	5018.19	5760.68	5339.78	9429.93	9045.1	7778.66			-0.703852	1.96e-08	4.38e-07
C18A3.1	446.202	364.838	471.058	850.361	763.556	1134.64			-1.10036	1.99e-08	4.43e-07
Y38F1A.3	64.5222	64.7843	54.6764	13.0959	15.2158	7.17368			2.37578	2.03e-08	4.51e-07
ZK856.12	2611.78	2691.96	2562.22	3818.77	3752.77	4216.93			-0.58367	2.08e-08	4.61e-07
T09A5.10	4786.45	4892.06	5059.67	8155.26	7823.69	6860.43			-0.632069	2.09e-08	4.62e-07
Y69A2AL.2	611.597	570.272	669.575	242.711	318.149	157.821			1.36776	2.09e-08	4.62e-07
C27F2.8	4521.09	5470.86	4528.89	8320.27	8129.39	7397.26			-0.715709	2.12e-08	4.68e-07
M04F3.5	1665.76	1916.25	1684.03	2857.53	2722.24	2633.94			-0.641529	2.23e-08	4.91e-07
C05C8.6	2181.94	1761.96	2143.31	3367.4	3268.63	3912.05			-0.793179	2.23e-08	4.91e-07
ZK632.4	2634.5	2276.83	2615.21	3688.68	4173.28	4215.73			-0.681948	2.29e-08	5.05e-07
Y49F6B.4	2634.5	2928.93	2676.62	4406.34	4310.22	3921.61			-0.617161	2.31e-08	5.06e-07
C34G6.1	3006.19	3348.32	3134.22	4645.56	4585.49	4653.33			-0.549161	2.31e-08	5.06e-07
Y48C3A.10	491.641	487.587	488.723	790.993	741.424	851.277			-0.699999	2.31e-08	5.06e-07
R11A8.1	2985.29	2685.99	3210.76	1709.45	1529.88	1929.72			0.78064	2.35e-08	5.13e-07
C36A4.9	9013.11	9738.95	9350.5	16623.1	15435.7	13285.7			-0.690297	2.35e-08	5.15e-07
Y67A10A.4	245.366	192.648	245.623	95.1636	94.0613	111.192			1.18687	2.38e-08	5.19e-07
Y57G7A.2	153.581	124.454	134.588	58.4951	41.4976	34.6728			1.59686	2.4e-08	5.22e-07
F59A6.5	3966.75	3407.99	4056.15	6176.03	5692.09	6205.23			-0.661093	2.44e-08	5.31e-07
R08C7.10	4314.81	4309.01	4511.22	7129.42	7049.06	6080.89			-0.625233	2.44e-08	5.31e-07
T12A2.3	192.658	164.518	169.917	82.9408	66.3962	72.9324			1.23588	2.53e-08	5.48e-07
H15N14.2	1791.17	1876.19	1853.95	2796.41	2719.48	2583.72			-0.553045	2.56e-08	5.55e-07
Y66D12A.10	1176.85	1100.48	1169.23	1895.42	1708.32	1704.94			-0.624144	2.58e-08	5.58e-07
W01G7.5	2235.56	2388.49	2183.69	3433.75	3304.6	3265.22			-0.555483	2.6e-08	5.61e-07
F23H12.2	1563.98	1452.53	1536.83	2324.96	2166.18	2277.64			-0.572522	2.63e-08	5.67e-07
F56D1.7	6248.65	6962.6	6055.62	9464.85	9537.54	9787.29			-0.5794	2.64e-08	5.68e-07
C18G1.5	3625.05	4820.46	3421.06	8688.7	8746.32	6578.27			-1.01694	2.7e-08	5.8e-07
K06G5.1	8067.09	10738	7943.22	3779.48	3951.96	1880.7			1.47648	2.71e-08	5.83e-07
C38C10.5	3140.68	3181.25	3260.39	4862.08	4523.24	4485.94			-0.53395	2.74e-08	5.88e-07
M01F1.8	1098.69	948.748	1022.87	1556.67	1587.98	1665.49			-0.64765	2.75e-08	5.88e-07
C34C12.2	1858.42	2010.02	1959.94	2932.61	2950.48	2743.93			-0.565723	2.83e-08	6.04e-07
F27C8.6	11927.5	10525.7	11726.8	17093.7	18014.1	16357.2			-0.590411	2.87e-08	6.13e-07
F56H1.1	148.128	145.765	128.7	58.4951	59.4799	51.4114			1.31792	2.99e-08	6.38e-07
Y18D10A.16	438.932	330.741	387.782	734.244	715.143	1018.66			-1.09252	3e-08	6.38e-07
Y39G10AR.14	4878.24	5685.67	4946.11	9502.39	9541.69	7586.17			-0.779882	3.06e-08	6.5e-07
F47F6.5	50.8907	64.7843	47.947	6.98449	12.4493	2.39123			2.93842	3.13e-08	6.63e-07
F13C5.2	842.423	860.096	822.669	467.961	430.192	286.947			1.08951	3.29e-08	6.97e-07
H20J04.6	488.006	500.373	491.246	761.309	770.473	775.953			-0.640949	3.31e-08	7e-07
C33H5.4	1219.56	1378.37	1325.69	3375.25	3072.21	2007.44			-1.10783	3.31e-08	7e-07
Y43F8A.5	95.4201	86.9473	72.341	15.7151	30.4316	15.543			2.07654	3.41e-08	7.19e-07
Y37D8A.18	255.362	301.758	289.364	512.487	467.54	510.527			-0.817026	3.42e-08	7.2e-07
Y27F2A.6	59.9783	53.7027	59.7234	13.969	9.68278	11.9561			2.26077	3.48e-08	7.32e-07
T24H7.4	357.144	294.939	404.605	628.604	669.495	787.909			-0.980383	3.48e-08	7.32e-07
Y119D3B.12	720.649	787.64	666.211	1474.6	1464.87	1104.75			-0.89547	3.52e-08	7.39e-07
T05B4.2	161.76	146.617	170.759	64.6065	49.7972	74.128			1.33861	3.56e-08	7.46e-07
R03G5.6	287.169	291.529	339.835	137.071	170.14	149.452			1.01498	3.76e-08	7.87e-07
F54E12.2	8198.86	7832.08	8342.77	13127.3	12482.5	11219.6			-0.595626	3.87e-08	8.08e-07
K06A5.7	6735.75	6022.38	6660.42	9462.23	9350.8	9408.28			-0.539393	4.04e-08	8.43e-07
T08D10.1	716.105	886.521	746.963	448.753	437.108	343.141			0.934005	4.05e-08	8.44e-07
ZK829.9	1460.38	1522.43	1433.36	2990.23	2904.83	2146.13			-0.86483	4.08e-08	8.49e-07
F28C6.1	328.972	288.119	333.946	174.612	141.092	118.366			1.12402	4.09e-08	8.49e-07
T05D4.3	127.227	131.273	145.523	50.6375	52.5637	58.5851			1.32386	4.18e-08	8.67e-07
C50C3.1	946.931	927.438	969.875	1540.95	1684.8	1373.76			-0.692967	4.22e-08	8.73e-07
F33H2.3	1639.41	1618.75	1557.01	2338.93	2375.05	2265.69			-0.535573	4.25e-08	8.79e-07
F38H12.3	19.9928	10.2291	15.1411	69.8449	65.013	60.9763			-2.11656	4.26e-08	8.79e-07
R05G9.3	319.884	263.399	337.311	534.313	554.685	575.09			-0.85359	4.43e-08	9.13e-07
F54C8.2	1336.79	1188.28	1241.57	2090.11	2115	1812.55			-0.676131	4.45e-08	9.16e-07
R06C7.1	15807.9	18501.9	15749.3	27179.3	26019	24604.5			-0.636211	4.46e-08	9.17e-07
T01G9.5	2908.04	3344.91	2912.99	5680.13	5221.79	4488.33			-0.747855	4.49e-08	9.22e-07
Y111B2A.17	1219.56	1288.87	1228.12	1946.05	1756.73	1954.83			-0.599129	4.54e-08	9.31e-07
W01A8.5	1692.12	1440.6	1723.57	2491.72	2545.19	2764.26			-0.683726	4.62e-08	9.47e-07
T27C10.3	654.309	677.677	670.416	990.924	1012.54	1085.62			-0.624889	4.72e-08	9.66e-07
F16A11.1	2649.95	2388.49	2569.79	3731.46	3997.61	3635.86			-0.578772	4.73e-08	9.66e-07
LLC1.1	1454.02	1341.72	1560.38	909.729	955.829	832.147			0.691676	4.79e-08	9.76e-07
Y69A2AR.1	1648.5	1973.36	1573	3042.62	3083.27	2667.41			-0.75932	4.81e-08	9.8e-07
T07D3.9	159.033	173.042	141.317	366.686	390.078	272.6			-1.12069	4.89e-08	9.94e-07
F43G9.5	899.675	866.063	836.128	1283.4	1303.03	1305.61			-0.580948	4.93e-08	1e-06
T20F10.2	563.433	506.34	609.011	310.81	323.682	331.185			0.798982	5e-08	1.01e-06
F29C4.7	1562.16	1908.58	1540.19	3219.85	2910.37	2601.66			-0.801528	5.01e-08	1.02e-06
Y75B8A.26	573.429	766.33	600.599	357.955	316.765	341.945			0.930724	5.04e-08	1.02e-06
F48F5.5	413.487	373.362	428.999	642.573	701.31	795.083			-0.813725	5.1e-08	1.03e-06
F55F8.1	162.669	161.961	141.317	70.7179	48.4139	38.2596			1.54751	5.13e-08	1.03e-06
F42A10.8	96.3288	93.7667	88.3234	30.5571	19.3656	33.4772			1.72235	5.2e-08	1.05e-06
F25G6.2	1344.97	1483.22	1521.69	2205.35	2196.61	2558.61			-0.677981	5.32e-08	1.07e-06
C25D7.6	6443.13	6847.53	6491.35	10757.9	10187.7	9099.81			-0.603056	5.52e-08	1.11e-06
K10D6.2	171.756	132.126	153.935	64.6065	48.4139	63.3675			1.3655	5.53e-08	1.11e-06
D1081.7	7873.52	8080.13	7938.17	10986.6	10770	11169.4			-0.462737	5.65e-08	1.13e-06
K01G5.4	17245.6	16463.7	16409.6	25081.3	24868.1	22560			-0.532841	5.74e-08	1.15e-06
F18F11.5	311.706	335.855	321.329	178.977	168.757	184.124			0.863902	5.77e-08	1.15e-06
R119.1	467.104	379.329	460.123	805.835	704.077	772.366			-0.806274	5.85e-08	1.17e-06
F52C6.11	505.272	415.983	492.929	832.9	753.874	937.361			-0.836561	5.87e-08	1.17e-06
F26H11.5	548.893	416.836	466.011	859.965	818.887	829.756			-0.810128	6.15e-08	1.22e-06
R07C3.7	122.683	133.831	143	45.3992	62.2465	45.4333			1.39732	6.17e-08	1.23e-06
F40F11.3	747.912	686.202	785.657	1158.55	1149.48	1346.26			-0.719002	6.18e-08	1.23e-06
K04G7.1	1437.66	1437.19	1415.7	2317.98	2162.03	2007.44			-0.5971	6.34e-08	1.26e-06
F15E6.3	186.296	254.022	204.406	494.152	495.205	1068.88			-1.67403	6.52e-08	1.29e-06
F58A4.6	235.37	187.533	181.694	430.419	394.228	662.37			-1.29884	6.54e-08	1.29e-06
E01G4.7	418.031	321.364	439.935	170.247	150.775	212.819			1.14238	6.65e-08	1.31e-06
F55C9.4	45.4381	34.9494	45.4234	5.23837	6.91627	3.58684			3.01276	6.65e-08	1.31e-06
C01G10.10	304.435	287.267	249.829	498.518	511.804	469.876			-0.815114	6.72e-08	1.32e-06
F55F8.6	1099.6	1002.45	1110.35	1578.49	1604.58	1714.51			-0.60822	6.84e-08	1.34e-06
C45B11.1	1733.01	1451.68	1687.4	2487.35	2507.84	2730.78			-0.66516	6.85e-08	1.35e-06
C03C10.3	13791.4	13632.8	14092.2	20167.7	20614.6	18551.1			-0.515157	6.95e-08	1.36e-06
B0454.1	186.296	209.696	178.329	422.561	390.078	320.424			-0.982055	6.96e-08	1.36e-06
T09F5.9	198.11	92.9143	200.2	537.806	527.02	399.335			-1.57635	7.02e-08	1.37e-06
Y54E10BR.6	1193.21	953.863	1104.46	1947.8	1784.4	2563.4			-0.953377	7.1e-08	1.39e-06
F56F4.8	66.3397	43.4736	80.7528	11.3498	13.8325	10.7605			2.41616	7.13e-08	1.39e-06
Y37D8A.4	515.268	498.668	527.417	765.674	910.181	844.103			-0.707112	7.16e-08	1.39e-06
Y37E11AL.3	1474.92	1859.99	1411.49	2956.18	3048.69	2510.79			-0.843236	7.22e-08	1.4e-06
C34E7.4	264.45	313.692	233.847	117.863	142.475	109.996			1.13732	7.44e-08	1.44e-06
ZK287.7	528.9	460.309	575.364	934.175	899.115	1269.74			-0.987755	7.54e-08	1.46e-06
W02H5.1	202.654	223.335	190.106	412.958	347.197	376.618			-0.886727	7.62e-08	1.48e-06
Y54G2A.14	1063.25	993.074	1083.43	634.715	629.381	713.781			0.666944	7.65e-08	1.48e-06
D1054.15	3220.65	2690.25	3177.96	4676.99	4586.87	5041.9			-0.654477	7.68e-08	1.48e-06
Y57G11C.36	677.028	783.378	621.628	1177.76	1134.27	1140.62			-0.730024	7.68e-08	1.48e-06
T01D3.5	1152.31	1278.64	1081.75	1889.3	1788.55	1787.44			-0.638122	7.82e-08	1.51e-06
F20G2.5	89.0587	100.586	97.5763	13.0959	30.4316	4.78245			2.60513	8.12e-08	1.56e-06
ZK673.2	2799.9	2465.21	2764.94	4085.05	3868.96	3983.78			-0.572308	8.13e-08	1.56e-06
F39E9.7	400.764	256.58	338.152	158.897	132.792	105.214			1.32107	8.21e-08	1.58e-06
F58G1.1	3878.6	4620.14	3762.58	7033.38	6084.94	7104.34			-0.722017	8.26e-08	1.58e-06
C16C10.4	1246.82	1224.93	1149.05	1915.5	1749.82	1770.7			-0.587122	8.3e-08	1.59e-06
F35E12.7	5325.35	6960.05	5150.51	189.454	266.968	15.543			5.20751	8.38e-08	1.6e-06
Y116A8A.3	46.3469	46.8833	64.7705	9.60367	11.066	3.58684			2.70226	8.59e-08	1.64e-06
R06B10.3	1808.44	1987	1754.69	1211.81	1210.35	1030.62			0.684508	8.74e-08	1.67e-06
C35C5.3	1736.65	1561.64	1774.04	1086.09	1114.9	937.361			0.692599	8.89e-08	1.69e-06
M03E7.5	724.284	483.325	698.175	1236.25	1179.92	1522.02			-1.04733	9.1e-08	1.73e-06
F32H2.6	92.6938	80.9803	98.4175	13.0959	19.3656	33.4772			2.06577	9.19e-08	1.74e-06
F10E9.6	834.244	866.916	815.099	508.994	561.601	457.92			0.720439	9.29e-08	1.76e-06
C52E2.6	39.0768	43.4736	47.947	6.11143	6.91627	7.17368			2.70271	9.3e-08	1.76e-06
F59C6.4	877.865	707.512	859.681	1512.14	1345.91	2001.46			-0.991148	9.4e-08	1.78e-06
T22A3.3	2675.4	2608.42	2613.53	4035.29	4005.91	3577.28			-0.557118	9.5e-08	1.79e-06
Y67D2.7	1103.24	1195.95	1082.59	1871.84	1875.69	1605.71			-0.66276	9.67e-08	1.82e-06
F54D8.6	1634.86	1778.16	1525.05	2946.58	2921.43	2376.88			-0.739711	9.68e-08	1.82e-06
K05F1.5	194.475	146.617	173.282	77.7024	73.3125	59.7807			1.28221	9.72e-08	1.83e-06
M01H9.1	72.701	80.9803	73.1822	15.7151	20.7488	26.3035			1.87224	1e-07	1.88e-06
T19H12.2	7073.81	8666.6	6789.12	14451.8	14432.9	11339.2			-0.836248	1e-07	1.88e-06
T05A6.1	159.033	175.599	156.459	81.1947	58.0967	65.7587			1.24621	1.05e-07	1.98e-06
C08G9.2	109.96	123.602	111.035	41.9069	49.7972	31.086			1.49385	1.06e-07	1.98e-06
F32D1.7	2122.87	2715.82	1970.03	5316.07	5354.58	3579.67			-1.06557	1.09e-07	2.04e-06
C53D6.4	798.802	849.867	805.004	1355.86	1334.84	1164.53			-0.652192	1.11e-07	2.07e-06
Y55D5A.6	99.9639	105.701	132.906	35.7955	47.0307	33.4772			1.55309	1.12e-07	2.08e-06
T02E1.2	1532.17	1288.01	1458.6	2125.03	2221.51	2350.58			-0.646163	1.14e-07	2.13e-06
T13B5.5	309.888	498.668	298.617	3.49224	15.2158	0			5.91966	1.15e-07	2.14e-06
B0564.1	1075.98	1149.92	1078.39	1917.24	1741.52	1577.01			-0.664819	1.18e-07	2.19e-06
T14G11.1	307.162	350.346	319.646	191.2	163.224	150.647			0.946485	1.2e-07	2.22e-06
F55G1.10	79.0624	45.1785	49.6293	206.915	192.272	132.713			-1.6174	1.22e-07	2.26e-06
F49F1.8	129.953	115.077	112.717	52.3837	37.3479	41.8465			1.42625	1.23e-07	2.28e-06
F57A10.3	1983.83	1932.45	2006.2	2783.32	2853.65	2730.78			-0.498509	1.23e-07	2.28e-06
F08G12.2	1525.81	1476.4	1564.59	1033.7	1004.24	1067.68			0.556025	1.24e-07	2.29e-06
C26C6.1	5265.37	5023.34	5197.62	7527.53	7256.55	6978.8			-0.49102	1.25e-07	2.3e-06
F56D2.2	898.766	707.512	942.116	1480.71	1392.94	1551.91			-0.796571	1.28e-07	2.35e-06
F08B4.7	1077.79	1104.74	1143.16	1802.87	1554.78	1722.88			-0.612306	1.28e-07	2.35e-06
F31B9.3	520.721	493.554	461.805	275.887	284.95	203.254			0.949276	1.28e-07	2.35e-06
ZC53.6	46.3469	64.7843	53.8352	10.4767	13.8325	4.78245			2.51359	1.3e-07	2.39e-06
T21D12.3	1170.49	1278.64	1222.23	1839.54	1910.27	1731.25			-0.577846	1.32e-07	2.42e-06
C45B2.5	548.893	501.226	493.77	297.714	327.831	283.36			0.766083	1.33e-07	2.43e-06
M04C3.2	97.2376	99.7337	112.717	34.9224	23.5153	9.56491			2.16108	1.33e-07	2.44e-06
D2023.2	5189.94	6812.58	5190.89	10941.2	10391	9032.86			-0.820594	1.34e-07	2.44e-06
C53H9.3	144.493	99.7337	129.541	261.045	247.603	297.708			-1.11054	1.34e-07	2.45e-06
F33A8.1	1940.21	2086.74	1904.42	3233.82	2763.74	3054.79			-0.610556	1.37e-07	2.5e-06
Y47G6A.20	2406.4	2377.41	2364.54	3417.16	3278.31	3295.11			-0.483251	1.37e-07	2.5e-06
C06A8.5	827.883	775.706	842.016	1474.6	1307.18	1192.03			-0.70148	1.38e-07	2.51e-06
Y48A6C.4	1392.22	1321.26	1475.42	2217.57	2084.56	1996.67			-0.588977	1.45e-07	2.63e-06
F59E12.2	1387.68	1307.62	1570.47	2292.66	2163.41	2166.45			-0.63483	1.48e-07	2.69e-06
C26G2.1	135.406	176.452	128.7	54.1298	55.3302	63.3675			1.35239	1.49e-07	2.7e-06
Y53G8AR.9	1221.38	1319.55	1290.36	2214.08	1986.35	1823.31			-0.653508	1.5e-07	2.7e-06
B0432.10	411.669	332.446	388.623	633.842	618.315	686.282			-0.775535	1.5e-07	2.7e-06
R02D5.1	203.563	228.45	248.147	107.386	96.8278	58.5851			1.36633	1.54e-07	2.78e-06
Y54E10BR.2	1033.26	840.491	1050.63	1577.62	1547.86	1672.66			-0.714472	1.54e-07	2.78e-06
T25D10.4	222.647	216.516	233.847	116.99	107.894	77.7149			1.14801	1.55e-07	2.78e-06
C16C8.5	413.487	340.117	467.693	697.576	755.257	908.666			-0.950472	1.6e-07	2.87e-06
T23B5.4	123.592	145.765	137.953	241.838	264.202	298.903			-0.97982	1.65e-07	2.96e-06
Y32H12A.2	1240.46	1089.4	1245.78	1805.49	1759.5	1850.81			-0.599182	1.67e-07	3e-06
C14C11.2	938.752	872.883	937.91	1459.76	1365.27	1319.96			-0.59302	1.69e-07	3.02e-06
Y60C6A.2	24.5366	19.6058	30.2823	0	0	0			6.89899	1.71e-07	3.05e-06
W08F4.6	72.701	94.6191	89.1645	20.9535	30.4316	27.4991			1.72106	1.71e-07	3.05e-06
F54D5.8	2233.74	2663.83	2298.93	4182.83	4339.27	3474.45			-0.737198	1.72e-07	3.06e-06
B0303.14	249.001	223.335	228.8	98.6559	71.9292	125.539			1.23808	1.72e-07	3.07e-06
F59E10.2	1580.34	1274.37	1610.01	2314.48	2453.89	2583.72			-0.719382	1.73e-07	3.08e-06
Y49A3A.3	546.166	485.03	586.299	857.346	865.917	999.533			-0.750962	1.74e-07	3.08e-06
Y66D12A.12	373.501	410.869	350.77	190.327	183.973	108.801			1.23001	1.77e-07	3.14e-06
M01D1.3	131.771	115.93	153.094	55.8759	49.7972	32.2816			1.53008	1.77e-07	3.14e-06
Y48G8AL.7	260.815	272.776	248.147	440.896	568.518	439.986			-0.887758	1.81e-07	3.2e-06
F52E1.7	402.582	420.245	373.482	84.6869	148.008	28.6947			2.2	1.82e-07	3.21e-06
Y53C12B.5	49.9819	51.9979	63.0881	14.842	9.68278	8.36929			2.29396	1.82e-07	3.21e-06
F56D5.1	55.4345	53.7027	64.7705	1.74612	5.53302	14.3474			3.05793	1.86e-07	3.28e-06
Y56A3A.22	1554.89	1408.21	1648.7	2321.47	2271.3	2333.84			-0.586923	1.86e-07	3.28e-06
F32A11.2	1024.18	1143.1	1022.03	1921.61	1946.24	1522.02			-0.757085	1.87e-07	3.29e-06
C41G7.2	4999.1	4853.7	5131.17	10118.8	9732.58	7009.88			-0.842178	1.88e-07	3.3e-06
W02H5.9	352.6	344.379	344.882	549.155	553.302	545.2			-0.661257	1.91e-07	3.36e-06
F53F1.6	46.3469	48.5882	56.3587	252.315	302.933	92.0622			-2.09625	1.93e-07	3.39e-06
F25D7.1	2349.15	2212.89	2353.61	3470.42	3310.13	3171.96			-0.525523	1.96e-07	3.43e-06
ZK546.13	1245.91	1244.54	1139.79	1765.33	1766.42	1767.12			-0.545725	1.97e-07	3.45e-06
C15H9.5	718.831	621.417	719.205	426.054	405.294	426.834			0.709889	2.01e-07	3.51e-06
F14D2.1	835.153	727.118	857.998	1276.42	1244.93	1505.28			-0.734389	2.08e-07	3.63e-06
F37D6.6	268.994	275.333	235.529	133.578	121.726	144.669			0.96098	2.13e-07	3.71e-06
Y71G12B.12	836.062	912.094	874.822	1384.67	1250.46	1317.57			-0.592508	2.14e-07	3.72e-06
ZK328.5	6339.53	7624.94	6456.02	13229.5	12670.6	9842.29			-0.807661	2.16e-07	3.76e-06
C14B9.4	8853.17	8495.26	8642.23	13418.1	12832.5	11584.3			-0.541815	2.21e-07	3.84e-06
F19H6.3	152.672	127.864	137.953	62.8604	60.8632	46.6289			1.2921	2.23e-07	3.86e-06
Y39A3CR.1	649.765	577.944	613.217	1003.15	933.697	919.427			-0.634936	2.24e-07	3.88e-06
Y67H2A.2	1251.37	1305.91	1306.34	1921.61	1778.87	1897.44			-0.535465	2.25e-07	3.88e-06
Y73C8C.8	186.296	164.518	205.247	85.56	66.3962	40.6509			1.51807	2.25e-07	3.88e-06
K09A11.3	9.08763	1.70485	8.41175	40.1608	41.4976	142.278			-3.54575	2.26e-07	3.91e-06
C53A5.16	347.147	241.236	357.499	595.428	615.548	801.061			-1.08863	2.26e-07	3.91e-06
C09G9.2	1565.8	1441.45	1569.63	2134.63	2264.39	2277.64			-0.544359	2.36e-07	4.06e-06
Y48G1C.9	229.917	247.203	229.641	392.877	477.223	392.161			-0.833704	2.39e-07	4.11e-06
C14B1.2	1593.06	1467.02	1585.61	2327.58	2293.44	2156.89			-0.545184	2.39e-07	4.11e-06
R74.1	12104.7	11727.7	12746.3	8155.26	7769.74	8975.47			0.554791	2.55e-07	4.38e-06
T05A6.2	1260.45	1173.79	1212.13	1740.88	1839.73	1719.29			-0.539181	2.7e-07	4.64e-06
T17E9.1	5089.98	4989.24	5179.11	7639.28	7069.81	6883.15			-0.50114	2.72e-07	4.66e-06
T19B10.6	3087.07	3006.5	3232.64	4582.7	4707.22	4207.36			-0.533254	2.73e-07	4.66e-06
T26C5.3	2097.42	1918.81	2144.15	2994.6	3074.97	2888.6			-0.540112	2.73e-07	4.67e-06
Y46H3A.7	547.075	534.47	447.505	845.123	843.785	1089.2			-0.861408	2.75e-07	4.69e-06
Y62E10A.17	278.081	290.677	270.017	596.301	600.332	423.247			-0.950042	2.81e-07	4.8e-06
Y70G10A.1	52.7082	52.8503	43.7411	10.4767	2.76651	10.7605			2.58566	2.83e-07	4.82e-06
C50F4.6	736.098	628.237	698.175	433.911	412.21	428.03			0.693631	2.85e-07	4.86e-06
C33H5.12	3422.4	4026.85	3320.96	6379.46	6490.23	5172.22			-0.744315	2.92e-07	4.96e-06
K05F1.6	185.388	208.844	185.9	99.5289	88.5283	95.6491			1.02767	2.94e-07	4.99e-06
T03F6.2	1025.08	915.504	1020.35	1520	1451.03	1752.77			-0.674045	3.02e-07	5.13e-06
C18G1.4	4694.67	5707.83	4588.61	8980.3	8931.67	7312.37			-0.750733	3.1e-07	5.24e-06
F23C8.6	1174.12	1340.86	1232.32	2228.92	2303.12	1770.7			-0.750075	3.1e-07	5.24e-06
F13H10.9	29.0804	41.7688	36.1705	3.49224	5.53302	1.19561			3.41562	3.14e-07	5.3e-06
F35C8.5	308.979	336.708	343.199	586.697	495.205	615.741			-0.781111	3.14e-07	5.3e-06
ZK945.1	399.856	629.089	402.082	1388.17	1347.29	821.386			-1.31365	3.15e-07	5.3e-06
W09C2.1	330.79	261.694	304.505	153.659	164.607	154.234			0.926261	3.21e-07	5.4e-06
Y54E10BR.7	220.829	214.811	235.529	112.625	116.193	121.953			0.93804	3.26e-07	5.48e-06
W03F8.4	1839.34	1713.37	1872.46	2588.63	2646.17	2526.33			-0.516517	3.31e-07	5.56e-06
C07A9.2	1164.12	877.145	1137.27	1746.99	1766.42	1842.44			-0.752802	3.34e-07	5.61e-06
ZK1320.3	2958.93	2627.17	2888.59	1709.45	1724.92	1190.83			0.873432	3.37e-07	5.64e-06
Y60C6A.1	34.533	39.2115	33.647	0	0	1.19561			6.46611	3.38e-07	5.66e-06
T03F1.3	1995.64	2864.15	1971.71	4801.83	4994.93	3736.29			-0.986174	3.42e-07	5.71e-06
Y17G9B.3	1648.5	1624.72	1645.34	2422.74	2527.21	2220.25			-0.543638	3.52e-07	5.87e-06
Y40B1B.8	1103.24	1230.05	1047.26	1933.83	1942.09	1611.69			-0.699047	3.55e-07	5.92e-06
Y68A4A.13	170.847	140.65	185.058	76.8294	74.6957	65.7587			1.19002	3.57e-07	5.95e-06
W04D2.6	3797.72	3681.62	4020.82	5353.61	5295.1	5381.46			-0.479147	3.71e-07	6.18e-06
B0513.2	1709.38	1481.51	1682.35	2373.85	2437.29	2406.77			-0.566632	3.72e-07	6.19e-06
F39B2.7	231.734	190.091	233.005	392.877	367.946	462.702			-0.902406	3.73e-07	6.19e-06
C35D10.10	1106.87	890.784	1066.61	1703.34	1603.19	2128.19			-0.826797	3.73e-07	6.19e-06
K08B4.2	51.7995	48.5882	74.8646	8.73061	2.76651	15.543			2.67564	3.78e-07	6.26e-06
K08D12.3	5149.05	6048.8	4986.49	8063.59	8110.02	9091.45			-0.642498	3.86e-07	6.39e-06
C08B6.1	124.5	79.2755	99.2586	205.169	228.237	278.578			-1.2319	3.95e-07	6.53e-06
Y48G9A.8	915.124	1079.17	917.722	1794.14	1686.19	1414.41			-0.749625	4.01e-07	6.62e-06
C14F11.6	80.8799	70.7512	81.594	18.3343	16.5991	31.086			1.82404	4.05e-07	6.68e-06
C28H8.1	858.781	758.658	837.81	1193.47	1260.14	1242.24			-0.589609	4.09e-07	6.74e-06
Y48G1A.6	660.67	886.521	624.993	1359.36	1428.9	1207.57			-0.879131	4.2e-07	6.92e-06
ZK470.5	1408.58	1236.02	1288.68	840.758	821.653	639.653			0.772036	4.21e-07	6.93e-06
C06A1.1	11395.9	15532	11359.2	26394.4	25565.3	19798.2			-0.906287	4.23e-07	6.95e-06
T24B8.2	1805.71	1492.6	1647.02	2443.7	2495.39	2569.37			-0.60247	4.35e-07	7.13e-06
Y43F4B.9	672.484	533.618	587.14	976.082	932.314	1082.03			-0.738316	4.38e-07	7.17e-06
Y69A2AR.30	2424.58	2258.07	2399.03	3480.02	3519	3189.9			-0.524896	4.46e-07	7.3e-06
C52E4.6	2090.15	1917.96	2213.13	3374.38	3091.57	2948.38			-0.598063	4.49e-07	7.33e-06
T20D3.2	6448.58	6205.65	6579.67	3105.48	3303.21	1550.71			1.27288	4.51e-07	7.36e-06
M04B2.4	983.281	840.491	949.687	1366.34	1401.24	1481.37			-0.615269	4.52e-07	7.36e-06
T04A8.9	619.776	534.47	645.181	957.748	915.714	1052.14			-0.701444	4.54e-07	7.39e-06
F15B9.6	835.153	639.318	820.146	462.722	315.382	291.73			1.09624	4.73e-07	7.7e-06
Y80D3A.7	22.7191	25.5727	28.5999	70.7179	81.612	77.7149			-1.57535	4.79e-07	7.78e-06
C47G2.5	3539.63	3961.22	3733.98	6278.18	6315.94	5116.03			-0.656617	4.79e-07	7.78e-06
Y38C1AA.3	434.389	467.981	411.335	713.291	651.513	723.346			-0.669692	4.81e-07	7.79e-06
C06A1.5	1263.18	1253.06	1229.8	1794.14	1713.85	1792.22			-0.501133	4.87e-07	7.89e-06
C04E12.2	154.49	142.355	152.253	65.4796	76.079	49.0202			1.24003	4.92e-07	7.95e-06
F32E10.9	333.516	274.481	301.141	169.374	149.391	169.777			0.892239	4.98e-07	8.06e-06
C05C10.5	3485.1	3663.72	3345.35	5962.13	6076.64	4764.52			-0.67919	5.01e-07	8.09e-06
F31C3.4	2328.25	1991.26	2261.92	3237.31	3171.8	3522.28			-0.59367	5.02e-07	8.1e-06
B0041.3	383.498	321.364	362.546	178.104	214.404	197.276			0.860702	5.15e-07	8.3e-06
W02F12.3	2911.68	4339.69	2956.73	7806.04	8276.01	5496.24			-1.07984	5.19e-07	8.35e-06
Y54G9A.5	842.423	756.953	709.11	1269.43	1128.74	1220.72			-0.649879	5.26e-07	8.46e-06
T05E11.3	21032.4	20859.7	21542.5	15916.8	15706.9	14750.3			0.451923	5.3e-07	8.51e-06
Y43F4B.6	5958.76	7644.54	6008.51	13994.3	12269.5	9778.92			-0.878059	5.42e-07	8.69e-06
F08C6.2	1231.37	1033.99	1194.47	728.133	730.358	583.459			0.76027	5.47e-07	8.76e-06
T18D3.6	139.949	134.683	116.923	48.0183	33.1981	62.1719			1.44103	5.71e-07	9.15e-06
W05H9.2	1284.08	1161.85	1239.89	826.789	802.288	669.544			0.680352	5.89e-07	9.42e-06
F15B9.4	2643.59	3438.68	2662.32	5324.8	5371.18	4391.49			-0.786882	6.05e-07	9.66e-06
Y46G5A.6	240.822	295.791	288.523	130.959	135.559	75.3237			1.27024	6.06e-07	9.66e-06
T10B11.3	1155.04	1188.28	1146.52	1996.69	1984.97	1590.17			-0.675213	6.06e-07	9.66e-06
F57B10.12	3811.35	3872.56	3660.79	5317.81	5791.69	5112.44			-0.515725	6.1e-07	9.72e-06
R04A9.5	690.66	621.417	782.293	410.339	428.809	422.052			0.732624	6.17e-07	9.81e-06
F54D5.9	3057.99	3753.22	3085.43	5288.13	4988.02	5023.97			-0.628621	6.32e-07	1e-05
C52B9.4	1762.09	1499.41	1716	1108.79	1109.37	1074.86			0.595867	6.37e-07	1.01e-05
F55A3.6	139.041	129.569	191.788	46.2722	55.3302	70.5412			1.42738	6.37e-07	1.01e-05
F46C8.6	34.533	28.13	29.4411	2.61918	0	1.19561			4.41227	6.42e-07	1.02e-05
R02D3.8	751.547	702.398	785.657	1074.74	1137.04	1242.24			-0.624294	6.43e-07	1.02e-05
F14F3.2	710.652	718.594	688.922	454.865	456.474	363.467			0.73181	6.44e-07	1.02e-05
W05B10.2	736.098	583.911	844.54	1368.96	1273.98	2073.19			-1.12347	6.52e-07	1.03e-05
Y69A2AR.32	371.684	406.606	312.917	670.511	687.477	570.308			-0.821642	6.58e-07	1.04e-05
W09C3.4	651.583	592.435	617.422	955.129	947.529	1199.2			-0.73657	6.62e-07	1.04e-05
Y110A7A.8	3202.48	2957.91	3268.81	4584.44	4503.88	4283.88			-0.504149	6.77e-07	1.07e-05
F54D5.2	1852.06	1770.49	1832.08	2675.06	2715.33	2435.46			-0.520818	6.81e-07	1.07e-05
C26B2.1	842.423	771.444	840.334	1310.46	1139.8	1325.94			-0.622796	7.03e-07	1.1e-05
ZK546.2	2394.59	1827.6	2366.23	3521.05	3541.13	4293.45			-0.785382	7.09e-07	1.11e-05
Y71A12B.17	160.851	152.584	158.982	75.0832	74.6957	78.9105			1.04686	7.12e-07	1.11e-05
F54F7.6	497.093	555.781	549.287	310.81	315.382	217.602			0.924369	7.12e-07	1.11e-05
ZK973.1	6081.44	5530.53	6137.21	8125.58	8306.44	8821.24			-0.508663	7.13e-07	1.11e-05
F55A11.2	2107.42	1737.24	2160.98	2963.17	3192.55	3303.48			-0.655174	7.16e-07	1.12e-05
W03D2.6	368.958	308.578	382.735	174.612	177.057	214.015			0.907665	7.19e-07	1.12e-05
R08D7.1	1538.54	1536.92	1578.04	2276.94	2173.09	2106.67			-0.495078	7.22e-07	1.12e-05
F23F12.4	59.9783	44.3261	56.3587	14.842	11.066	10.7605			2.10985	7.32e-07	1.14e-05
F25H9.2	188.114	186.681	181.694	103.894	74.6957	81.3017			1.08534	7.42e-07	1.15e-05
C02H6.2	131.771	132.126	129.541	48.0183	63.6297	29.8903			1.48245	7.54e-07	1.17e-05
F44F4.4	220.829	217.368	264.97	393.75	408.06	411.291			-0.785543	7.56e-07	1.17e-05
F23F12.9	258.089	266.809	289.364	135.324	165.991	135.104			0.906124	7.59e-07	1.18e-05
W02D9.1	2159.22	2350.99	1930.5	3528.91	3394.51	3067.94			-0.633683	7.67e-07	1.19e-05
M70.5	865.142	889.931	829.399	593.681	503.505	559.547			0.638671	7.72e-07	1.19e-05
D2085.3	1169.58	1140.54	1219.7	1629.13	1690.34	1708.53			-0.509945	7.77e-07	1.2e-05
B0280.1	1337.7	1174.64	1300.46	1957.4	1818.98	2246.56			-0.659872	7.77e-07	1.2e-05
Y39A1A.23	364.414	420.245	428.158	669.638	680.561	612.154			-0.693737	7.82e-07	1.21e-05
B0496.7	188.114	186.681	179.17	62.8604	80.2288	26.3035			1.7127	7.83e-07	1.21e-05
Y56A3A.11	693.386	593.287	688.922	1039.82	1019.46	1300.83			-0.766151	7.89e-07	1.21e-05
F55C5.5	999.639	837.081	956.416	1361.1	1455.18	1579.41			-0.653787	8.07e-07	1.24e-05
Y39A1A.24	561.615	554.076	556.017	818.058	823.036	818.995			-0.557338	8.17e-07	1.25e-05
C54H2.5	3093.43	3062.76	3028.23	2108.44	2131.6	1724.07			0.622739	8.17e-07	1.25e-05
T01C3.7	9034.01	10446.5	9348.82	14223	13803.5	13412.4			-0.523474	8.18e-07	1.25e-05
ZK829.7	3294.26	3218.75	3293.2	4365.3	4485.89	4421.38			-0.436556	8.19e-07	1.25e-05
Y38F2AR.7	1314.98	1581.25	1276.06	2330.2	2134.36	2118.63			-0.658321	8.31e-07	1.27e-05
T10F2.5	239.913	232.712	231.323	417.323	362.413	497.375			-0.860551	8.34e-07	1.27e-05
F32D1.9	1890.23	2228.24	1880.87	3456.45	3275.55	2838.39			-0.673979	8.35e-07	1.27e-05
Y110A7A.16	1848.42	1472.99	1832.08	2769.35	2572.85	3032.08			-0.700625	8.4e-07	1.28e-05
F56G4.4	989.643	1239.43	1078.39	1779.3	1760.88	1648.75			-0.64966	8.46e-07	1.29e-05
Y75B8A.30	814.251	791.05	799.116	1352.37	1340.37	1099.96			-0.657933	8.48e-07	1.29e-05
T04G9.3	1322.25	1404.8	1372.8	946.398	965.512	848.886			0.570532	8.67e-07	1.32e-05
F43G6.5	159.942	169.632	149.729	80.3216	78.8455	62.1719			1.11167	8.94e-07	1.36e-05
D1044.2	197.202	217.368	186.741	92.5445	113.427	76.5193			1.09526	9e-07	1.36e-05
C54D10.1	577.973	590.73	627.517	239.219	318.149	129.126			1.38969	9.01e-07	1.36e-05
M01E11.6	4396.59	4926.16	4440.56	10111.8	9588.72	6355.88			-0.920874	9.02e-07	1.37e-05
M02B7.7	33.6242	25.5727	42.8999	98.6559	87.145	104.018			-1.50653	9.06e-07	1.37e-05
Y106G6D.2	189.023	143.207	164.029	60.2412	69.1627	26.3035			1.67239	9.07e-07	1.37e-05
Y46G5A.28	45.4381	40.9164	44.5823	7.85755	11.066	2.39123			2.63148	9.38e-07	1.42e-05
Y43F8B.3	81.7886	73.3085	82.4351	32.3033	20.7488	20.3254			1.66841	9.45e-07	1.42e-05
Y77E11A.10	262.632	209.696	238.894	106.513	130.026	124.344			0.98499	9.55e-07	1.44e-05
F10C2.4	3960.39	3961.22	3765.94	5603.3	5400.23	5168.64			-0.468735	9.57e-07	1.44e-05
Y46H3A.3	1072.34	697.283	970.716	481.057	446.791	291.73			1.16668	9.62e-07	1.45e-05
T28F2.4	385.315	379.329	415.54	245.33	199.189	235.536			0.790266	9.64e-07	1.45e-05
D2089.3	129.044	121.044	111.035	233.98	214.404	223.58			-0.898754	9.68e-07	1.45e-05
Y43H11AL.1	5079.98	4634.63	5016.77	3562.96	3449.84	3570.1			0.476988	9.97e-07	1.49e-05
Y71F9AR.3	964.197	898.455	974.081	1383.8	1428.9	1318.76			-0.542257	1e-06	1.5e-05
F58E1.5	83.6062	97.1764	66.4528	22.6996	31.8149	23.9123			1.67147	1.01e-06	1.51e-05
F53E10.6	897.858	779.116	878.187	1336.66	1210.35	1355.83			-0.611959	1.01e-06	1.51e-05
T27F7.2	348.056	361.428	362.546	230.488	190.889	187.711			0.809526	1.02e-06	1.52e-05
C13B4.1	2277.36	2144.7	2277.06	3155.24	2998.9	3171.96			-0.477587	1.02e-06	1.52e-05
C27A12.3	1464.93	1208.74	1402.24	2124.16	1998.8	2460.57			-0.691935	1.03e-06	1.54e-05
ZK1236.5	237.187	161.961	206.929	417.323	373.479	370.64			-0.940699	1.04e-06	1.55e-05
C56G3.1	119.048	105.701	98.4175	46.2722	41.4976	43.0421			1.29865	1.05e-06	1.56e-05
F10G8.8	576.156	525.946	612.375	331.763	290.483	375.423			0.779517	1.06e-06	1.57e-05
Y41C4A.10	581.608	612.893	619.946	983.94	911.565	859.646			-0.603618	1.07e-06	1.59e-05
Y27F2A.8	121.774	97.1764	143	51.5106	20.7488	29.8903			1.79506	1.08e-06	1.6e-05
C06E7.3	1463.11	1517.32	1409.81	2093.6	2062.43	2009.83			-0.490199	1.08e-06	1.6e-05
F22B8.6	240.822	388.706	243.1	115.244	131.409	69.3456			1.46654	1.1e-06	1.63e-05
F41E6.9	1345.88	1127.76	1430	2124.16	2063.82	2850.34			-0.85035	1.1e-06	1.63e-05
F21A10.2	1557.62	1763.67	1665.53	1100.93	1112.14	883.558			0.687255	1.11e-06	1.64e-05
Y73B6BL.38	9798.28	9664.79	9759.31	18531.6	17783.1	13058.5			-0.756698	1.13e-06	1.66e-05
C46F4.2	548.893	484.177	510.593	842.504	737.275	896.71			-0.683279	1.13e-06	1.66e-05
Y113G7B.3	227.191	186.681	197.676	100.402	105.127	106.41			0.972556	1.13e-06	1.67e-05
F01F1.12	4767.37	7834.63	4692.92	13757.7	14278	9897.29			-1.13309	1.13e-06	1.67e-05
PAR2.1	958.745	806.394	1024.55	1403.88	1531.26	1774.29			-0.754938	1.16e-06	1.7e-05
T09F3.2	3456.02	3818.86	3261.24	5564.89	5534.4	4823.1			-0.595777	1.16e-06	1.7e-05
H06I04.3	5977.84	6249.12	6236.47	4376.65	4003.14	4600.72			0.508094	1.17e-06	1.72e-05
T01E8.2	240.822	290.677	240.576	139.69	142.475	127.931			0.912997	1.21e-06	1.78e-05
ZK546.11	139.041	123.602	113.559	44.5261	56.7134	23.9123			1.59258	1.22e-06	1.78e-05
T28D9.1	3195.21	3589.56	2885.23	4757.31	4806.81	5081.36			-0.598828	1.22e-06	1.79e-05
Y116A8B.1	82.6974	63.9318	79.9116	28.811	17.9823	13.1517			1.88729	1.23e-06	1.79e-05
T07F12.2	645.222	645.285	690.605	418.196	452.324	376.618			0.668893	1.24e-06	1.81e-05
H31G24.4	7303.73	6943	7586.56	10359.7	10056.3	9696.43			-0.4639	1.24e-06	1.81e-05
C29F7.4	411.669	352.904	556.858	228.742	217.171	176.951			1.08377	1.24e-06	1.81e-05
F45C12.5	85.4237	86.9473	98.4175	27.0649	41.4976	27.4991			1.51454	1.24e-06	1.81e-05
F52F12.4	1780.27	1406.5	1886.76	2748.4	2637.87	2934.04			-0.713746	1.29e-06	1.87e-05
Y57G11C.3	1590.33	1392.86	1487.2	2180.03	2092.86	2167.65			-0.527179	1.3e-06	1.89e-05
F01G12.2	928.755	811.508	931.181	613.762	511.804	506.94			0.707534	1.33e-06	1.92e-05
K01G5.6	587.969	446.67	592.187	883.538	904.648	1036.6			-0.795905	1.33e-06	1.93e-05
Y73B3A.13	83.6062	79.2755	84.9587	27.0649	31.8149	32.2816			1.45229	1.35e-06	1.95e-05
Y70G10A.3	53.617	82.6852	66.4528	137.071	164.607	209.232			-1.32871	1.35e-06	1.96e-05
W02H5.18	126.318	115.93	105.988	213.027	224.087	212.819			-0.900078	1.36e-06	1.96e-05
F08B6.1	135.406	132.978	172.441	250.568	316.765	398.139			-1.12777	1.36e-06	1.96e-05
Y25C1A.5	4006.73	5013.11	4141.95	7778.1	7253.79	6305.67			-0.697128	1.36e-06	1.96e-05
T09A5.15	79.0624	79.2755	90.8469	164.135	156.308	194.885			-1.04776	1.37e-06	1.96e-05
Y102A5C.6	402.582	439.851	350.77	619	651.513	711.39			-0.731378	1.38e-06	1.98e-05
F34H10.3	427.118	523.389	511.434	270.649	297.4	295.317			0.762559	1.38e-06	1.99e-05
R13F6.1	643.404	492.701	678.828	1045.93	980.727	1250.61			-0.852754	1.39e-06	2e-05
H22K11.1	7281.92	8341.83	7193.73	11813.4	10392.4	12023.1			-0.585176	1.41e-06	2.02e-05
F56A8.6	575.247	631.647	563.587	969.098	1019.46	833.343			-0.672272	1.41e-06	2.02e-05
C10H11.1	2933.49	3003.94	2965.14	4218.63	4162.21	3880.96			-0.461987	1.44e-06	2.06e-05
K03E5.2	440.75	410.016	387.782	236.599	260.052	253.47			0.72588	1.44e-06	2.06e-05
F13H10.5	48.1644	52.8503	47.1058	8.73061	13.8325	13.1517			2.08129	1.44e-06	2.06e-05
C54G7.4	109.96	98.8812	100.1	46.2722	29.0483	40.6509			1.39411	1.47e-06	2.1e-05
T01G9.4	4138.51	3691.85	4089.79	5651.32	5602.18	5453.19			-0.4871	1.5e-06	2.14e-05
Y106G6H.6	1971.11	2334.79	1906.1	3610.98	3636.58	2919.69			-0.710841	1.53e-06	2.17e-05
F43D9.1	73.6098	124.454	92.5292	27.9379	38.7311	23.9123			1.69405	1.53e-06	2.18e-05
F26A1.2	70.8835	70.7512	90.0057	20.9535	29.0483	9.56491			1.96973	1.54e-06	2.19e-05
Y47D7A.14	1005.09	1073.2	980.81	1545.32	1404	1495.71			-0.539914	1.56e-06	2.22e-05
Y56A3A.5	114.504	106.553	92.5292	42.78	16.5991	34.6728			1.70763	1.56e-06	2.22e-05
C01B10.6	2590.88	3327.87	2524.37	1607.31	1813.45	1342.67			0.826118	1.57e-06	2.22e-05
C09G1.1	51.7995	48.5882	50.4705	13.969	13.8325	7.17368			2.09931	1.57e-06	2.23e-05
DY3.2	8228.85	7387.11	8127.43	11370.7	11106.2	10661.3			-0.481036	1.58e-06	2.23e-05
ZK418.7	122.683	141.502	113.559	49.7645	48.4139	62.1719			1.23751	1.6e-06	2.27e-05
C31E10.5	1474.92	1257.33	1500.66	973.463	883.9	851.277			0.642846	1.63e-06	2.3e-05
K05C4.7	1643.04	1531.81	1515.8	2227.18	2224.27	2132.97			-0.48947	1.63e-06	2.3e-05
W01F3.2	669.758	681.087	669.575	985.686	1020.84	936.165			-0.542153	1.65e-06	2.33e-05
Y54E10A.12	1387.68	1303.36	1477.1	1976.61	2002.95	1973.96			-0.514218	1.66e-06	2.34e-05
T01E8.3	422.575	365.69	385.258	216.519	204.722	253.47			0.79787	1.68e-06	2.36e-05
Y73E7A.6	345.33	335.003	342.358	536.059	522.87	673.13			-0.759875	1.68e-06	2.36e-05
Y54E10BL.6	1083.25	1210.44	1186.9	1814.22	1722.15	1602.12			-0.56237	1.68e-06	2.36e-05
F12E12.4	83.6062	77.5706	75.7057	25.3188	12.4493	31.086			1.76242	1.73e-06	2.43e-05
F42A10.5	2316.44	2520.62	2236.68	3264.37	3329.49	3366.85			-0.493652	1.75e-06	2.45e-05
B0285.9	598.875	591.583	503.023	314.302	373.479	285.752			0.801117	1.75e-06	2.45e-05
Y71F9B.7	3329.71	3423.34	3279.74	5488.93	4943.75	4462.03			-0.570409	1.76e-06	2.46e-05
Y111B2A.1	232.643	271.071	252.352	428.673	390.078	429.225			-0.724039	1.77e-06	2.47e-05
T20D4.6	96.3288	112.52	107.67	36.6686	42.8809	49.0202			1.30929	1.78e-06	2.48e-05
C06E8.3	173.574	265.104	206.088	412.085	428.809	395.748			-0.93845	1.81e-06	2.52e-05
C44C1.2	901.493	831.966	948.004	623.365	554.685	563.134			0.620837	1.83e-06	2.54e-05
Y76B12C.4	82.6974	91.2094	82.4351	34.9224	29.0483	16.7386			1.65182	1.84e-06	2.56e-05
T09A5.2	263.541	235.269	281.794	143.182	136.942	149.452			0.860716	1.85e-06	2.56e-05
F17E5.1	274.446	294.086	277.588	130.959	179.823	142.278			0.910107	1.86e-06	2.58e-05
R08C7.3	8798.64	8391.27	8495.03	11486	11247.2	11400.2			-0.410321	1.86e-06	2.59e-05
C26D10.1	6520.37	7113.48	6344.14	9349.61	9494.66	8979.06			-0.477864	1.9e-06	2.63e-05
F01F1.2	786.08	594.992	776.404	1134.98	1193.75	1390.5			-0.785393	1.9e-06	2.63e-05
Y23H5A.5	713.379	851.572	724.252	484.549	449.558	346.728			0.836146	1.92e-06	2.66e-05
C33H5.10	936.934	839.638	960.622	1329.67	1350.06	1588.97			-0.640825	1.95e-06	2.7e-05
Y62F5A.12	565.25	444.966	482.834	840.758	760.79	1005.51			-0.804865	1.96e-06	2.7e-05
Y71H2B.3	1367.69	1525.84	1461.96	2269.96	2210.44	1963.2			-0.565213	1.96e-06	2.7e-05
T07A9.7	109.96	111.668	113.559	34.0494	35.9646	57.3894			1.40237	1.96e-06	2.71e-05
R03D7.1	3524.18	4015.77	3544.71	7470.78	7833.37	5038.32			-0.875929	1.99e-06	2.74e-05
T03F1.1	1626.69	1608.52	1510.75	2698.63	2510.61	2128.19			-0.629073	1.99e-06	2.74e-05
F15D3.6	1350.42	1508.79	1430	2307.5	2126.06	1956.02			-0.575501	2.02e-06	2.78e-05
ZK262.8	69.9747	81.8327	71.4999	30.5571	16.5991	19.1298			1.72006	2.08e-06	2.86e-05
F08B4.2	189.023	220.778	193.47	84.6869	85.7618	118.366			1.06563	2.11e-06	2.89e-05
T09B4.8	537.988	473.948	504.705	298.587	341.664	280.969			0.721643	2.14e-06	2.93e-05
F42G9.1	339.877	385.296	351.611	546.536	578.2	553.569			-0.639086	2.14e-06	2.93e-05
Y38E10A.3	109.96	103.143	122.812	41.0339	26.2818	8.36929			2.12668	2.14e-06	2.93e-05
B0273.4	534.352	476.505	539.193	330.017	271.118	212.819			0.924822	2.15e-06	2.93e-05
B0198.1	170.847	106.553	128.7	48.8914	60.8632	47.8245			1.37166	2.15e-06	2.94e-05
F53F10.2	4127.6	4406.18	3905.58	6520.02	6430.75	5518.95			-0.570335	2.16e-06	2.95e-05
K08E7.3	3812.26	4066.06	3738.18	6398.66	6368.5	5117.23			-0.622591	2.18e-06	2.97e-05
F52F12.6	594.331	539.585	545.923	343.113	313.999	216.406			0.940803	2.18e-06	2.97e-05
T16G12.3	374.41	487.587	361.705	707.179	713.759	675.522			-0.776503	2.21e-06	3.01e-05
B0348.6	4406.59	5001.17	4301.77	6495.57	6613.34	6432.4			-0.511298	2.23e-06	3.03e-05
F41H10.3	3107.06	4164.09	3173.75	6114.92	6367.12	5208.09			-0.760095	2.23e-06	3.03e-05
C27C12.4	654.309	624.827	675.464	454.865	381.778	367.053			0.695516	2.25e-06	3.06e-05
Y62E10A.2	1495.82	1321.26	1395.51	1942.56	2020.93	2147.32			-0.536446	2.27e-06	3.07e-05
Y71G12A.2	809.708	882.259	720.046	1245.86	1220.03	1203.98			-0.60579	2.29e-06	3.1e-05
C50B6.2	18045.3	19699.5	17938.1	32538.1	32574.3	24583			-0.68781	2.36e-06	3.19e-05
Y110A2AL.4	88.15	96.324	97.5763	37.5416	40.1144	37.064			1.30111	2.36e-06	3.19e-05
F49E12.1	6350.43	6484.39	6726.04	4509.36	4719.66	4980.93			0.461306	2.4e-06	3.24e-05
F55A3.3	9246.66	9412.47	9611.27	13566.5	13428.6	12106.8			-0.467977	2.4e-06	3.24e-05
C56C10.1	1419.49	1166.97	1454.39	2088.36	2067.97	2022.98			-0.612921	2.44e-06	3.29e-05
F14B6.3	307.162	254.022	300.299	175.485	121.726	124.344			1.02092	2.5e-06	3.37e-05
BE0003N10.3	213.559	237.826	254.876	120.482	136.942	92.0622			1.01753	2.5e-06	3.37e-05
K03A1.6	227.191	305.168	231.323	71.591	102.361	22.7167			1.96127	2.52e-06	3.39e-05
F48F7.7	1.81753	8.52424	13.4588	101.275	110.66	22.7167			-3.29417	2.52e-06	3.39e-05
ZK973.2	3828.62	4046.46	3912.3	5963.01	5577.28	5151.9			-0.502149	2.55e-06	3.42e-05
C33A12.1	1344.97	1128.61	1232.32	1809.86	1848.03	1786.25			-0.554959	2.56e-06	3.43e-05
T24H7.2	9038.55	8614.6	9574.25	6633.52	6683.89	6648.81			0.447527	2.58e-06	3.46e-05
C17E4.20	915.124	738.2	864.728	543.044	536.703	467.485			0.701876	2.63e-06	3.52e-05
F35F10.11	164.486	210.549	148.888	82.0677	60.8632	84.8886			1.194	2.65e-06	3.55e-05
T24F1.1	2183.76	1853.17	2232.48	3082.78	3074.97	3073.92			-0.558315	2.67e-06	3.56e-05
F07A5.3	432.571	376.772	390.305	245.33	248.986	199.667			0.788671	2.67e-06	3.57e-05
Y41D4B.17	202.654	192.648	187.582	61.9873	67.7795	14.3474			2.01434	2.68e-06	3.57e-05
F33E11.1	87.2412	80.1279	90.8469	36.6686	30.4316	31.086			1.3845	2.71e-06	3.61e-05
C17G1.8	274.446	200.32	231.323	119.609	116.193	124.344			0.970052	2.73e-06	3.63e-05
Y22D7AL.10	2674.49	2631.43	2594.18	3589.15	3447.07	3718.36			-0.445192	2.75e-06	3.66e-05
VW02B12L.4	871.503	731.38	889.122	1339.28	1261.53	1743.2			-0.801766	2.79e-06	3.71e-05
F02D10.1	12.7227	12.7864	8.41175	34.9224	49.7972	117.17			-2.57081	2.83e-06	3.75e-05
Y39B6A.13	633.408	486.734	595.552	887.03	924.014	963.664			-0.693399	2.86e-06	3.79e-05
F55G1.9	572.52	658.924	587.14	954.256	868.684	927.796			-0.59785	2.87e-06	3.8e-05
C13E3.1	169.939	184.124	163.188	58.4951	59.4799	99.2359			1.25575	2.88e-06	3.82e-05
B0361.2	1556.71	1314.44	1574.68	2155.59	2175.86	2306.34			-0.578207	2.89e-06	3.82e-05
H26D21.1	507.998	431.327	540.876	770.04	836.869	1114.31			-0.877747	2.89e-06	3.82e-05
F10G7.2	8994.02	10408.1	8932.44	14430	14441.2	12825.3			-0.557369	2.92e-06	3.85e-05
T26C12.6	510.725	651.252	503.023	194.693	239.303	65.7587			1.73698	2.98e-06	3.92e-05
T01G9.3	67.2484	66.4891	74.8646	24.4457	12.4493	25.1079			1.72578	3.01e-06	3.97e-05
C05G5.2	1287.72	1377.52	1211.29	801.47	746.957	490.202			0.926173	3.01e-06	3.97e-05
T12E12.4	4680.13	4791.48	4867.88	7384.35	6888.61	6221.97			-0.515456	3.03e-06	3.99e-05
C14A11.9	560.707	533.618	542.558	337.002	363.796	269.013			0.755718	3.06e-06	4.02e-05
Y54G9A.6	2346.43	2826.64	2256.87	4203.79	4418.11	3485.21			-0.70438	3.12e-06	4.1e-05
K08H10.7	2330.07	2012.57	2272.85	3206.75	3072.21	3597.6			-0.578268	3.15e-06	4.13e-05
T23F1.5	21.8103	40.0639	30.2823	3.49224	2.76651	3.58684			3.21404	3.17e-06	4.15e-05
M199.9	78.1536	72.4561	84.1175	21.8265	15.2158	34.6728			1.70532	3.17e-06	4.15e-05
K08C7.4	42.7118	36.6543	37.8529	9.60367	5.53302	7.17368			2.35621	3.2e-06	4.18e-05
C42C1.8	3006.19	2739.69	3032.44	4029.18	3967.17	4214.54			-0.476199	3.21e-06	4.19e-05
F53F4.4	128.136	121.044	132.906	36.6686	42.8809	68.15			1.38025	3.21e-06	4.19e-05
C35B1.2	856.963	732.233	854.634	1237.13	1386.02	1171.7			-0.634292	3.24e-06	4.23e-05
ZK546.5	796.076	621.417	798.275	1211.81	1130.12	1453.87			-0.776822	3.27e-06	4.26e-05
F53F8.3	399.856	359.723	418.905	604.158	604.482	606.176			-0.622897	3.29e-06	4.28e-05
Y71D11A.2	1127.77	1428.66	1218.86	2344.17	2513.37	1771.9			-0.812142	3.3e-06	4.29e-05
C45G9.2	772.448	715.184	822.669	1174.27	1074.79	1193.22			-0.575984	3.32e-06	4.31e-05
K04A8.8	41.8031	23.0155	23.5529	3.49224	1.38325	1.19561			3.76738	3.33e-06	4.32e-05
C06E1.9	1271.36	1387.75	1268.49	1850.89	1788.55	1912.98			-0.499608	3.35e-06	4.34e-05
B0218.1	767.904	743.314	825.193	510.741	406.677	518.896			0.699059	3.35e-06	4.35e-05
T05C1.4	373.501	505.488	396.193	740.356	698.544	710.194			-0.753225	3.4e-06	4.4e-05
C34D4.13	602.51	460.309	630.04	906.237	947.529	1166.92			-0.835057	3.4e-06	4.4e-05
R08D7.2	1249.55	1044.22	1244.94	1798.51	1720.77	2134.17			-0.676002	3.41e-06	4.41e-05
ZK682.2	410.761	385.296	397.876	224.377	264.202	186.516			0.825287	3.41e-06	4.41e-05
Y55B1BL.1	90.8763	127.864	105.988	208.662	206.105	298.903			-1.13436	3.43e-06	4.42e-05
F55A12.5	3058.9	2545.34	3077.86	4203.79	4206.48	4660.5			-0.590217	3.43e-06	4.42e-05
F56G4.2	19.084	9.37667	143	1.74612	1.38325	1.19561			5.28939	3.43e-06	4.42e-05
Y39G10AR.32	614.324	515.717	619.105	992.67	834.102	980.403			-0.683912	3.43e-06	4.42e-05
C06E1.7	26.3541	34.9494	27.7588	4.3653	2.76651	0			3.56054	3.44e-06	4.42e-05
F16H11.3	278.99	374.214	260.764	638.208	658.429	481.832			-0.960384	3.48e-06	4.47e-05
Y54F10AM.11	399.856	554.076	425.635	1055.53	1179.92	682.695			-1.08051	3.49e-06	4.49e-05
Y37A1B.1	4788.27	6545.77	4857.79	10515.1	9761.63	8029.74			-0.805919	3.51e-06	4.5e-05
R11A5.7	68.1572	83.5376	78.2293	22.6996	16.5991	33.4772			1.65468	3.57e-06	4.58e-05
C47E8.4	1434.94	1243.69	1423.27	1934.7	1965.6	2031.35			-0.532079	3.64e-06	4.66e-05
T13F2.7	3407.86	3054.24	3437.88	4568.73	4548.14	5049.08			-0.51691	3.64e-06	4.66e-05
W01A8.3	33.6242	34.9494	26.0764	2.61918	4.14976	5.97807			2.93082	3.66e-06	4.68e-05
F09E5.11	820.613	688.759	791.546	1117.52	1199.28	1435.93			-0.705237	3.7e-06	4.72e-05
F11D5.3	121.774	78.423	110.194	40.1608	41.4976	26.3035			1.52086	3.71e-06	4.74e-05
K03H4.2	1081.43	1022.06	1150.73	1583.73	1647.46	1484.95			-0.535055	3.72e-06	4.74e-05
Y46G5A.5	1340.42	1588.07	1305.5	2579.89	2437.29	1962			-0.721315	3.75e-06	4.78e-05
B0414.3	3155.22	3691	2939.07	5554.41	4862.14	4758.54			-0.633286	3.79e-06	4.82e-05
Y54G2A.49	280.808	297.496	300.299	86.433	99.5943	16.7386			2.11518	3.79e-06	4.82e-05
T01H3.4	2487.28	2224.83	2429.31	3327.24	3216.07	3482.82			-0.489636	3.79e-06	4.82e-05
K07F5.13	2913.49	2496.75	2943.27	3960.2	4028.04	4038.78			-0.525798	3.83e-06	4.86e-05
C18B12.6	507.998	529.356	507.229	348.351	265.585	315.642			0.727102	3.84e-06	4.87e-05
C36B1.1	1450.39	1502.82	1485.51	960.367	954.446	1111.92			0.552691	3.85e-06	4.88e-05
C33B4.3	311.706	445.818	331.423	209.535	175.673	167.386			0.974798	3.87e-06	4.9e-05
ZK652.10	1389.5	1270.11	1382.89	1815.97	1942.09	2009.83			-0.512286	3.87e-06	4.9e-05
F48E8.7	2725.38	2531.7	2923.92	3941	3794.27	3787.7			-0.494307	3.89e-06	4.91e-05
C30C11.4	6375.88	7789.45	6355.08	11181.3	10868.2	9562.52			-0.623446	4.03e-06	5.1e-05
Y53F4B.3	603.418	570.272	693.969	955.129	1052.66	915.84			-0.645615	4.05e-06	5.11e-05
H24G06.1	690.66	918.061	777.246	489.787	499.355	456.724			0.722956	4.11e-06	5.18e-05
C07G1.5	2677.21	2466.92	2788.5	3747.18	3617.21	3654.99			-0.474335	4.17e-06	5.25e-05
Y71G12B.10	1356.78	1536.07	1366.91	2132.89	2322.48	1938.09			-0.585446	4.17e-06	5.25e-05
Y47G6A.25	1083.25	898.455	1015.3	1508.65	1434.43	1732.44			-0.641862	4.22e-06	5.3e-05
Y48A6B.5	884.226	775.706	898.375	1260.7	1211.73	1400.06			-0.598253	4.24e-06	5.32e-05
B0334.6	130.862	103.996	144.682	26.1918	29.0483	62.1719			1.70024	4.26e-06	5.34e-05
C13B9.3	2922.58	2920.41	2955.89	4036.16	3809.48	3925.2			-0.420119	4.32e-06	5.42e-05
W08F4.8	1894.77	2281.09	1800.96	3697.41	3729.25	2771.43			-0.770904	4.35e-06	5.45e-05
C06C3.5	70.8835	77.5706	107.67	25.3188	22.1321	35.8684			1.62045	4.4e-06	5.52e-05
C42D4.4	29.9892	24.7203	33.647	4.3653	4.14976	1.19561			3.16149	4.41e-06	5.52e-05
F41H10.6	3849.52	4296.22	4014.09	5627.75	5571.75	5438.85			-0.452392	4.42e-06	5.52e-05
F57C9.7	382.589	401.492	434.887	605.031	634.914	778.344			-0.726294	4.42e-06	5.52e-05
Y87G2A.9	647.039	560.043	609.011	894.887	1012.54	875.189			-0.61469	4.44e-06	5.54e-05
D2096.7	776.992	643.58	798.275	1135.85	1148.1	1473			-0.759524	4.45e-06	5.54e-05
C07G2.2	4746.47	4679.81	4983.96	7340.7	7394.88	6200.45			-0.538922	4.45e-06	5.54e-05
H14A12.3	945.113	1055.3	905.104	1442.3	1586.59	1358.22			-0.593897	4.52e-06	5.62e-05
T26C11.5	644.313	606.074	673.781	433.038	412.21	340.75			0.696466	4.56e-06	5.67e-05
T24F1.5	20.9015	15.3436	13.4588	51.5106	51.1804	127.931			-2.21472	4.58e-06	5.69e-05
Y17D7C.3	161.76	147.469	185.058	76.8294	76.079	89.671			1.02814	4.64e-06	5.75e-05
C35A11.2	37.2593	40.0639	40.3764	4.3653	4.14976	11.9561			2.53976	4.65e-06	5.77e-05
Y56A3A.31	644.313	589.025	662.846	955.129	894.966	1101.16			-0.638506	4.69e-06	5.81e-05
Y66A7A.5	890.587	862.654	910.992	1306.97	1260.14	1202.79			-0.501362	4.76e-06	5.9e-05
Y87G2A.1	1429.48	1766.22	1467.85	2611.33	2488.47	2192.76			-0.645182	4.81e-06	5.95e-05
Y39G10AR.10	2073.8	1800.32	2091.16	1183.87	1018.08	588.242			1.09534	4.9e-06	6.06e-05
C55A6.5	87.2412	103.996	111.876	34.0494	47.0307	41.8465			1.31723	4.92e-06	6.08e-05
C52E4.4	6914.78	6879.92	7128.96	10018.4	10334.3	8909.71			-0.483892	4.92e-06	6.08e-05
CC8.2	428.027	606.074	402.082	1134.11	1120.44	734.107			-1.05742	4.96e-06	6.12e-05
T06C12.6	223.556	206.287	234.688	113.498	120.343	132.713			0.861355	5.11e-06	6.3e-05
C31C9.3	146.311	149.174	124.494	62.8604	65.013	72.9324			1.06674	5.15e-06	6.34e-05
C36B1.5	1105.96	919.766	1138.95	1553.18	1574.14	1727.66			-0.617286	5.35e-06	6.58e-05
C52E4.5	979.646	906.127	978.286	556.14	626.614	685.087			0.618694	5.35e-06	6.58e-05
W03C9.2	1772.09	1894.94	1714.31	2864.51	2875.79	2358.95			-0.589931	5.4e-06	6.63e-05
C07A9.4	123.592	134.683	145.523	31.4302	52.5637	8.36929			2.13909	5.47e-06	6.71e-05
F11A3.2	2016.54	1934.15	1952.37	2708.23	2603.28	2637.52			-0.429668	5.68e-06	6.96e-05
Y48A6B.11	3263.37	4240.81	3045.05	6948.69	7017.25	5055.05			-0.850474	5.69e-06	6.96e-05
F56H1.7	1215.92	1037.4	1314.76	1835.17	1798.23	2376.88			-0.752187	5.71e-06	6.98e-05
F27C1.18	149.037	134.683	150.57	55.0028	60.8632	82.4973			1.13677	5.75e-06	7.03e-05
T21E8.3	81.7886	81.8327	86.641	21.8265	34.5814	35.8684			1.46164	5.89e-06	7.2e-05
F42H10.2	344.421	245.498	306.188	472.326	545.002	644.436			-0.890011	5.91e-06	7.22e-05
F12E12.7	68.1572	80.1279	88.3234	27.9379	24.8986	33.4772			1.45343	5.97e-06	7.28e-05
Y102A5C.18	1965.65	1958.02	1853.11	2622.67	2727.78	2544.27			-0.450476	5.98e-06	7.28e-05
T10H4.11	102.69	137.24	114.4	299.46	199.189	236.731			-1.05821	5.98e-06	7.28e-05
R07G3.3	8015.29	8847.31	8621.2	12102.4	11402.2	11245.9			-0.447528	6.06e-06	7.37e-05
C48D1.5	99.0551	89.5046	95.0528	215.646	192.272	155.43			-0.993951	6.08e-06	7.39e-05
ZK265.1	69.066	54.5552	77.3881	15.7151	16.5991	27.4991			1.7573	6.16e-06	7.48e-05
C44C10.8	79.0624	80.1279	82.4351	26.1918	34.5814	33.4772			1.37304	6.36e-06	7.72e-05
K09E3.5	268.994	231.859	257.4	147.547	132.792	150.647			0.811807	6.38e-06	7.73e-05
C45G7.4	169.03	162.813	158.141	94.2906	73.3125	60.9763			1.0881	6.39e-06	7.74e-05
F07A11.3	3127.05	2928.08	3110.67	4294.59	4268.72	3958.68			-0.450239	6.4e-06	7.75e-05
Y37E11B.3	469.83	481.62	497.976	779.643	810.587	658.783			-0.633604	6.43e-06	7.78e-05
K07H8.1	1177.76	1131.17	1282.79	1636.99	1792.7	2025.37			-0.60225	6.45e-06	7.8e-05
F37C12.7	9222.12	10432.8	9024.97	14480.6	14300.1	12672.3			-0.53146	6.46e-06	7.8e-05
C33H5.18	1376.78	1161	1209.61	1735.65	1866.01	1907			-0.555529	6.52e-06	7.87e-05
C48D5.1	51.7995	67.3415	61.4058	322.159	455.091	75.3237			-2.23842	6.54e-06	7.88e-05
F42G8.7	142.676	126.159	144.682	55.8759	42.8809	76.5193			1.23402	6.55e-06	7.89e-05
ZK863.6	1700.29	1841.24	1617.58	2574.66	2758.21	2297.97			-0.564523	6.61e-06	7.96e-05
T22B2.1	234.461	184.976	242.258	127.467	99.5943	105.214			0.985741	6.68e-06	8.02e-05
C36A4.8	1144.13	1086.84	1112.87	1664.05	1460.72	1665.49			-0.519591	6.68e-06	8.02e-05
B0391.8	247.183	271.923	202.723	118.736	80.2288	133.909			1.10987	6.71e-06	8.06e-05
F29D11.1	1545.81	1657.97	1640.29	1106.17	1114.9	1214.74			0.495955	6.78e-06	8.13e-05
C10H11.10	2919.85	2536.82	2972.71	4569.6	4548.14	3750.64			-0.610436	6.88e-06	8.24e-05
F59A3.1	627.046	645.285	656.958	439.15	449.558	424.443			0.555505	6.88e-06	8.24e-05
B0334.8	2318.25	2482.26	2240.05	3377	3288	3101.42			-0.472326	6.91e-06	8.27e-05
W02G9.3	450.746	506.34	463.487	749.959	663.962	731.715			-0.596292	6.96e-06	8.32e-05
T05A7.1	260.815	306.873	328.899	480.183	484.139	646.827			-0.844465	7.02e-06	8.39e-05
K05C4.9	377.137	254.875	353.293	169.374	185.356	144.669			0.981183	7.05e-06	8.41e-05
W02H5.17	102.69	136.388	115.241	225.25	204.722	230.753			-0.899632	7.07e-06	8.43e-05
C08B6.7	3427.85	4299.63	3526.21	6052.06	6130.58	5230.81			-0.629786	7.08e-06	8.44e-05
F53F10.5	2186.48	3142.89	2272.01	4740.72	4714.13	3830.75			-0.805526	7.16e-06	8.53e-05
F14D2.4	1079.61	963.24	1063.25	1452.77	1438.58	1510.06			-0.502987	7.17e-06	8.53e-05
F35G12.5	1527.63	1357.06	1575.52	974.336	971.045	1080.83			0.559753	7.24e-06	8.6e-05
W02B12.3	3426.04	3896.43	3609.48	5570.13	5331.06	4799.19			-0.522369	7.24e-06	8.6e-05
F22B5.7	5959.67	6873.1	6137.21	10807.6	10083.9	8354.95			-0.624631	7.24e-06	8.6e-05
C10B5.1	142.676	127.011	138.794	241.838	225.47	332.381			-0.969271	7.38e-06	8.76e-05
Y54G2A.39	111.778	127.011	112.717	41.0339	63.6297	47.8245			1.22229	7.42e-06	8.79e-05
C56A3.7	124.5	131.273	132.906	59.3681	71.9292	49.0202			1.11427	7.45e-06	8.82e-05
C05D11.7	2515.46	2645.07	2550.44	4811.44	4744.56	3335.76			-0.741564	7.46e-06	8.82e-05
Y39B6A.10	853.328	845.605	789.863	1384.67	1456.57	1102.36			-0.664082	7.61e-06	9e-05
F32D8.5	610.689	627.384	671.258	977.828	955.829	869.211			-0.554163	7.64e-06	9.02e-05
F17H10.1	388.042	439.851	354.976	697.576	676.411	567.916			-0.715902	7.68e-06	9.06e-05
C01G8.1	2953.48	3928.82	2786.81	5690.61	5542.7	4867.34			-0.735701	7.74e-06	9.13e-05
T09B4.5	1478.56	1446.56	1403.92	981.32	908.798	662.37			0.761119	7.75e-06	9.14e-05
R02F2.2	451.655	579.649	477.787	270.649	258.669	332.381			0.808734	7.8e-06	9.18e-05
F02G3.1	307.162	288.972	360.864	184.216	161.841	104.018			1.08408	7.81e-06	9.19e-05
C06A5.3	3415.13	3005.65	3478.26	4596.67	4553.67	4691.59			-0.483723	7.85e-06	9.23e-05
F56D1.5	286.26	265.956	310.394	159.77	185.356	141.082			0.830538	7.92e-06	9.31e-05
CD4.3	683.39	616.303	652.752	897.507	964.128	967.251			-0.534155	8.08e-06	9.49e-05
Y46G5A.43	324.428	377.624	344.041	215.646	163.224	117.17			1.06976	8.14e-06	9.55e-05
F44E2.9	156.307	142.355	180.853	274.141	264.202	313.251			-0.828342	8.19e-06	9.6e-05
K04G7.10	1213.2	1378.37	1266.81	2042.09	2007.1	1707.34			-0.577369	8.24e-06	9.65e-05
Y5H2B.5	199.928	196.058	158.982	314.302	311.232	436.399			-0.936059	8.31e-06	9.72e-05
Y43C5A.2	2769.91	2743.95	2733.82	1600.32	1601.81	858.451			1.02207	8.45e-06	9.89e-05
B0393.3	3731.38	3378.16	3798.75	5082.96	4815.11	5367.11			-0.484942	8.54e-06	9.98e-05
Y39G10AL.1	189.023	184.976	215.341	109.133	102.361	68.15			1.07113	8.62e-06	0.000100585
F28H6.4	1614.87	1616.2	1623.47	1046.8	977.961	636.066			0.866686	8.67e-06	0.000101084
Y49E10.4	692.477	762.92	725.934	1121.88	1065.11	987.577			-0.54198	8.88e-06	0.000103461
K02F3.4	1566.71	1686.1	1513.27	2235.91	2267.15	2122.21			-0.475148	8.93e-06	0.000104
B0334.5	663.397	796.164	600.599	1272.92	1208.96	986.381			-0.751937	9.08e-06	0.000105658
Y47D7A.1	966.923	920.618	919.404	602.412	565.751	375.423			0.861411	9.13e-06	0.000106136
K02B12.2	309.888	214.811	266.652	122.229	154.925	98.0403			1.08048	9.16e-06	0.000106379
ZK616.3	199.928	138.093	179.17	322.159	287.717	395.748			-0.960578	9.23e-06	0.000107162
B0393.2	4074.89	3405.44	4364.86	5749.98	5791.69	6624.89			-0.616944	9.27e-06	0.000107525
C07H6.5	35320	43803.5	35014.7	60311	58745.4	53270.6			-0.594371	9.36e-06	0.00010843
C43E11.1	2385.5	2485.67	2409.97	3453.83	3276.93	3140.88			-0.439449	9.5e-06	0.000110076
C05H8.1	117.23	94.6191	100.941	49.7645	38.7311	45.4333			1.21237	9.54e-06	0.000110366
ZC404.8	24690.2	22552.6	24811.3	34173.3	34461	30850.4			-0.465404	9.54e-06	0.000110366
C27B7.5	2145.59	2027.92	1926.29	2969.28	2855.04	2681.76			-0.480118	9.56e-06	0.000110414
C38D4.9	282.625	220.778	261.605	440.896	385.928	463.898			-0.756592	9.57e-06	0.000110467
B0416.5	4877.33	4686.63	4850.21	3298.42	3218.83	2319.49			0.705706	9.68e-06	0.000111611
C08F11.13	1055.07	756.1	1064.93	1715.56	1521.58	2553.83			-1.00977	9.79e-06	0.000112813
C40H1.1	1404.04	1669.9	1328.22	2167.81	2285.14	2141.34			-0.582765	9.8e-06	0.000112873
K11D12.2	4438.4	4703.68	4417.01	6328.82	6461.18	5771.23			-0.453013	9.93e-06	0.000114251
F22D6.2	6623.06	6282.37	6587.24	9854.24	9833.56	8242.56			-0.518953	1e-05	0.000114989
F35H8.7	52.7082	25.5727	31.1235	6.98449	2.76651	5.97807			2.75048	1e-05	0.000115479
C36B1.12	6927.5	6075.23	6673.88	8937.52	9330.05	8761.46			-0.457993	1.01e-05	0.000115842
Y54F10BM.3	92.6938	85.2424	100.941	184.216	174.29	344.337			-1.33275	1.01e-05	0.000115999
C53H9.2	2708.11	2785.72	2884.39	4368.8	4040.49	6355.88			-0.817456	1.03e-05	0.000118292
T12C9.3	138.132	161.108	143	82.0677	69.1627	54.9982			1.09167	1.04e-05	0.000119278
C08C3.1	72.701	59.6697	58.0411	21.8265	24.8986	15.543			1.61461	1.04e-05	0.000119552
F28D1.5	919.668	915.504	945.481	1818.59	1415.07	3478.04			-1.27128	1.05e-05	0.00011977
F49H12.6	2873.51	2863.29	2917.19	2035.1	2051.37	1585.38			0.609384	1.05e-05	0.000120043
C03E10.5	267.176	261.694	281.794	394.624	503.505	663.566			-0.943801	1.06e-05	0.00012134
C15C7.2	661.579	693.874	662.005	488.041	423.276	432.812			0.582698	1.07e-05	0.000121602
T27A8.2	62.7046	61.3746	52.1528	112.625	131.409	124.344			-1.06058	1.07e-05	0.000121882
F59H6.10	382.589	344.379	394.511	181.597	192.272	254.666			0.837796	1.07e-05	0.000122019
T23C6.3	1117.78	1039.11	1133.06	601.539	661.196	339.554			1.03799	1.08e-05	0.000122613
C18D4.2	94.5113	81.8327	106.829	38.4147	40.1144	40.6509			1.25104	1.08e-05	0.000122715
B0034.5	44.5294	36.6543	56.3587	10.4767	12.4493	11.9561			1.99016	1.08e-05	0.000122827
C46G7.5	150.855	153.436	175.806	89.0522	65.013	45.4333			1.254	1.09e-05	0.000124078
W03G9.8	290.804	219.073	310.394	467.961	474.456	719.759			-1.01845	1.12e-05	0.00012685
F20C5.3	2716.29	2425.15	2767.47	3674.71	3538.37	3808.03			-0.47885	1.13e-05	0.00012774
C30H6.7	5007.28	4492.28	5128.64	3621.46	3527.3	3456.52			0.463819	1.13e-05	0.00012839
F31D4.5	96.3288	94.6191	107.67	38.4147	41.4976	50.2158			1.20443	1.14e-05	0.000128604
M162.2	25.4454	28.13	26.9176	0	0	4.78245			4.14336	1.14e-05	0.000128956
C08F8.3	2363.69	2573.47	2404.08	3851.07	3754.15	3150.44			-0.551152	1.15e-05	0.000129573
Y39G10AR.13	3219.75	3911.78	3249.46	6193.49	5835.95	4652.13			-0.684423	1.15e-05	0.000129718
Y48B6A.13	627.046	750.986	596.393	1133.23	1037.44	949.317			-0.660885	1.15e-05	0.000129718
ZK1010.2	1351.33	1268.41	1369.43	1843.03	1809.3	1789.83			-0.44832	1.15e-05	0.000129718
F41H10.10	2621.78	2137.03	2637.92	3604	3561.88	4265.95			-0.628086	1.16e-05	0.00013022
F13B6.3	154.49	161.961	171.6	78.5755	98.2111	71.7368			0.98116	1.16e-05	0.000130625
W09G3.7	251.727	312.84	270.017	528.202	504.888	402.922			-0.783634	1.17e-05	0.000131194
C41G7.3	1992.92	1673.31	1896.01	2616.56	2647.55	3152.83			-0.597563	1.17e-05	0.000131332
C02B10.4	2259.18	2462.65	2295.57	3237.31	3070.82	3193.48			-0.437458	1.18e-05	0.000132691
D2030.2	3014.37	2619.5	3110.67	4296.33	3954.72	4788.43			-0.576566	1.18e-05	0.000132799
F10E7.11	92.6938	75.0134	95.0528	156.278	165.991	196.081			-0.978483	1.18e-05	0.000132799
K09E3.6	79.9711	72.4561	90.8469	30.5571	12.4493	32.2816			1.66747	1.21e-05	0.000135513
F28F8.6	1663.94	1678.42	1731.98	2533.62	2531.36	2165.26			-0.510936	1.21e-05	0.000135513
F32A11.6	114.504	148.322	98.4175	369.305	362.413	181.733			-1.33914	1.22e-05	0.000136728
ZK637.7	1605.78	1721.9	1642.81	2204.48	2213.21	2325.47			-0.439867	1.22e-05	0.000136918
D2007.4	934.208	768.034	990.904	1293.88	1428.9	1645.16			-0.6971	1.23e-05	0.000137913
C46C2.1	5067.26	6515.93	5302.77	10007.9	9893.04	7673.45			-0.707522	1.24e-05	0.000138342
F18A1.6	1790.26	1644.33	1826.19	2372.98	2416.55	2398.4			-0.4502	1.24e-05	0.000138342
T09F5.12	124.5	141.502	151.411	64.6065	63.6297	76.5193			1.02934	1.26e-05	0.000140229
F41D9.3	560.707	600.959	520.687	353.59	392.844	321.62			0.657092	1.26e-05	0.000140646
C28A5.1	886.044	970.059	854.634	1428.33	1477.32	1200.4			-0.599033	1.27e-05	0.000141378
F37A4.8	5648.87	6357.38	5661.95	8395.35	8559.58	7690.19			-0.480125	1.28e-05	0.0001427
C27F2.10	1407.67	1106.45	1356.82	1980.98	1846.64	2254.93			-0.652233	1.3e-05	0.00014465
Y65B4BR.8	1282.26	1026.32	1199.52	1800.25	1711.09	1689.4			-0.568538	1.32e-05	0.000146188
C14B9.2	3495.1	3439.53	3649.86	2725.7	2624.03	2580.13			0.416289	1.32e-05	0.000146188
F33E11.2	1894.77	1802.03	1785.81	2579.89	2657.23	2352.97			-0.469263	1.32e-05	0.000146454
K07H8.10	14463.9	16186.7	14963.7	20925.5	19737.7	20825.2			-0.430864	1.33e-05	0.000147792
C13B9.4	1426.76	1263.29	1429.16	748.213	820.27	1010.29			0.676716	1.34e-05	0.00014831
F49C5.4	96.3288	127.011	99.2586	48.0183	48.4139	45.4333			1.18548	1.35e-05	0.00014973
C17F4.6	517.086	635.056	463.487	323.033	311.232	217.602			0.922008	1.35e-05	0.00014973
F37B1.1	310.797	288.119	280.111	129.213	189.506	99.2359			1.07897	1.4e-05	0.00015504
C12D8.10	4864.61	4348.22	4905.73	6279.93	6461.18	6463.49			-0.4438	1.42e-05	0.000156914
C01G12.4	230.826	203.729	233.847	140.563	91.2948	99.2359			1.00063	1.42e-05	0.000157019
Y17G7B.5	6986.57	8258.29	6860.62	12889	12210	9755.01			-0.656976	1.43e-05	0.000157724
D1007.4	288.987	227.597	312.917	512.487	424.659	674.326			-0.958726	1.45e-05	0.000159202
B0331.1	55.4345	57.9649	57.1999	125.721	109.277	245.101			-1.49213	1.45e-05	0.000159446
R13A5.1	2414.58	2012.57	2496.61	3358.67	3264.48	3552.17			-0.55552	1.46e-05	0.000160235
Y71G12B.13	942.387	937.667	962.304	1361.1	1240.78	1470.6			-0.519371	1.46e-05	0.000160782
F13G3.6	1542.17	1392.01	1661.32	1062.52	929.547	1085.62			0.577356	1.48e-05	0.000163038
Y48C3A.18	315.341	294.086	315.441	497.645	430.192	547.591			-0.675409	1.5e-05	0.000164564
B0511.1	117.23	99.7337	116.082	41.0339	56.7134	52.607			1.16107	1.51e-05	0.000165155
Y55F3BR.8	1209.56	1481.51	1144.84	2331.95	2332.17	1753.97			-0.742669	1.52e-05	0.000166247
Y45G12B.2	860.598	939.372	678.828	1553.18	1539.56	1176.48			-0.784645	1.52e-05	0.000166832
K02B2.4	507.09	476.505	507.229	763.928	690.244	926.6			-0.675776	1.52e-05	0.000166832
C36B1.8	7909.87	8453.49	7900.32	6299.13	6072.49	5851.33			0.412906	1.56e-05	0.000170625
Y24F12A.2	3417.86	3155.68	3463.12	4492.77	4445.78	4464.42			-0.417337	1.57e-05	0.000171838
T24D1.3	3047.99	3530.74	2874.29	4877.79	4774.99	4273.12			-0.559008	1.58e-05	0.000172829
ZK524.4	2141.95	2241.88	2184.53	2992.85	2928.35	2821.65			-0.412728	1.59e-05	0.000173281
T28C6.1	21.8103	49.4406	27.7588	91.6714	84.3785	143.474			-1.68782	1.6e-05	0.000174708
Y37E3.24	62.7046	40.9164	63.9293	16.5882	5.53302	1.19561			2.7743	1.61e-05	0.000175375
C56C10.3	3382.41	2901.65	3413.49	4606.27	4656.03	4399.86			-0.494519	1.62e-05	0.000176452
K08F9.2	5415.32	5112.84	5545.03	7450.7	6996.5	6993.14			-0.415853	1.66e-05	0.000180651
K02A2.3	63.6134	79.2755	80.7528	30.5571	17.9823	29.8903			1.49291	1.66e-05	0.000180651
ZK792.6	4236.65	3794.14	4462.43	2742.28	2527.21	3125.33			0.573418	1.66e-05	0.000180651
R01H10.8	1574.89	2015.13	1610.85	3001.58	3115.09	2378.08			-0.707764	1.67e-05	0.000181279
D1025.7	23.6278	11.9339	19.347	42.78	67.7795	141.082			-2.19405	1.68e-05	0.000182611
C14B1.12	609.78	564.305	707.428	963.859	899.115	1086.81			-0.648858	1.69e-05	0.000182842
F44E7.8	75.4273	91.2094	85.7998	29.6841	22.1321	41.8465			1.42555	1.7e-05	0.000184238
VF36H2L.1	1902.95	1706.55	1924.61	1241.49	1195.13	1391.69			0.531516	1.71e-05	0.000184672
F10G7.9	2401.86	2533.41	2533.62	3530.66	3370.99	3195.87			-0.435283	1.71e-05	0.000185305
R06A4.8	1175.03	1702.29	1305.5	3180.56	2859.19	1958.41			-0.935368	1.72e-05	0.000185305
C05D10.4	256.271	225.892	254.035	132.705	148.008	150.647			0.77513	1.72e-05	0.000185756
K10C2.12	179.935	116.782	178.329	75.0832	73.3125	66.9544			1.13954	1.73e-05	0.000186319
B0334.15	399.856	363.985	363.388	653.05	641.83	510.527			-0.680532	1.75e-05	0.000188543
Y75B7B.1	45.4381	58.8173	37.0117	4.3653	9.68278	15.543			2.29349	1.76e-05	0.000189628
R01B10.4	1356.78	976.026	1339.15	527.329	503.505	823.778			0.985652	1.77e-05	0.000190262
R12E2.10	3392.41	4615.88	3375.64	7774.61	7132.06	5316.89			-0.82912	1.77e-05	0.000190774
F17A9.6	293.53	231.859	253.194	392.877	467.54	424.443			-0.720895	1.78e-05	0.000191491
C07A9.9	249.91	296.644	251.511	136.197	168.757	153.039			0.807694	1.84e-05	0.00019723
F35E2.9	96.3288	95.4715	96.7351	44.5261	13.8325	31.086			1.65623	1.84e-05	0.000197656
C26E6.11	699.747	617.155	707.428	1033.7	995.943	926.6			-0.547005	1.85e-05	0.00019797
K10D11.1	219.012	380.181	209.453	93.4175	92.6781	21.521			1.95934	1.86e-05	0.000199064
F59A2.3	3207.93	2972.4	3227.59	4305.06	4052.94	4636.59			-0.46611	1.86e-05	0.000199064
T22D1.9	7608.16	9771.34	7780.03	14804.5	14796.7	11341.6			-0.702511	1.86e-05	0.000199367
D2023.8	38.168	33.2446	30.2823	66.3526	113.427	90.8666			-1.40336	1.87e-05	0.000199581
Y24D9A.2	502.546	662.334	478.629	963.859	928.164	833.343			-0.729942	1.87e-05	0.000199926
F18A12.6	29.0804	61.3746	52.994	12.2229	11.066	3.58684			2.40084	1.87e-05	0.000200139
F30H5.1	1472.2	1805.43	1509.91	2516.16	2466.34	2183.19			-0.581909	1.88e-05	0.000201025
Y57A10A.26	587.969	699.84	620.787	447.007	391.461	394.552			0.627804	1.89e-05	0.000201748
F56C11.5	807.89	738.2	801.64	1152.44	1161.93	1038.99			-0.514555	1.93e-05	0.000205565
H13N06.2	61.7959	51.1455	78.2293	13.969	23.5153	22.7167			1.69195	1.93e-05	0.000205789
W09C2.3	908.763	1241.13	947.163	1688.5	1776.1	1532.78			-0.690009	1.98e-05	0.000210371
R09F10.8	1332.25	1434.63	1350.93	2167.81	2217.36	1758.75			-0.57731	2.01e-05	0.000213522
F33H2.5	3884.05	4885.24	4054.46	7703.89	7440.53	5686.34			-0.699948	2.03e-05	0.00021601
W02H5.2	141.767	210.549	171.6	331.763	305.699	304.881			-0.847231	2.09e-05	0.000221794
M01G12.12	661.579	633.351	757.899	481.93	367.946	416.074			0.693496	2.09e-05	0.000222144
C29A12.1	1648.5	1340.01	1588.14	2233.29	2163.41	2222.65			-0.532658	2.1e-05	0.000222295
T12B5.4	151.763	160.256	195.153	79.4485	44.2641	89.671			1.23873	2.1e-05	0.000222324
C28G1.5	238.096	204.582	240.576	110.879	118.96	145.865			0.866264	2.1e-05	0.000222721
ZK75.2	77.2448	58.8173	77.3881	22.6996	20.7488	32.2816			1.49558	2.11e-05	0.000222721
ZK353.8	3325.16	2926.37	3268.81	4363.56	4379.38	4225.3			-0.445951	2.11e-05	0.000222861
F28D1.2	1268.63	1052.74	1284.47	842.504	719.292	587.046			0.74505	2.15e-05	0.000227389
C30G12.6	2163.76	1842.09	2187.9	3005.08	2787.26	3114.57			-0.524381	2.16e-05	0.000228343
ZK783.4	1030.54	1027.17	1250.83	742.975	724.825	566.721			0.700962	2.17e-05	0.000229318
B0303.3	3037.99	3173.58	3156.09	5033.2	5032.28	3928.79			-0.57914	2.18e-05	0.000229531
ZK177.9	167.212	179.862	172.441	70.7179	56.7134	107.605			1.14272	2.18e-05	0.000230042
C55B7.11	926.029	672.563	937.069	1362.85	1365.27	2070.8			-0.920235	2.25e-05	0.000236314
Y71H2AM.24	488.914	456.047	442.458	701.068	665.345	648.023			-0.539305	2.25e-05	0.000236945
C53C11.5	136.314	101.439	119.447	61.9873	42.8809	52.607			1.16722	2.27e-05	0.000239058
C09H10.10	499.819	479.915	481.993	747.34	799.521	649.218			-0.586892	2.29e-05	0.000240994
C34B4.2	796.985	981.141	725.093	1449.28	1246.31	1286.48			-0.670532	2.31e-05	0.000242464
F21D5.1	5631.6	5122.22	5560.17	7990.25	7707.49	6911.84			-0.470952	2.31e-05	0.000242622
C53D6.2	221.738	186.681	240.576	96.9098	76.079	133.909			1.07786	2.33e-05	0.000243986
F19F10.10	1698.48	1619.61	1721.89	2338.93	2368.13	2150.91			-0.444404	2.34e-05	0.000244654
F58G6.5	496.184	471.391	471.899	320.413	322.298	246.296			0.694247	2.37e-05	0.000247733
F15E6.8	14.5402	17.9009	11.7764	42.78	35.9646	246.296			-2.87703	2.37e-05	0.000247919
Y48G1C.7	1981.1	2676.61	1949	4082.43	3900.78	3125.33			-0.749755	2.37e-05	0.000248008
C18F3.4	277.173	259.137	291.047	140.563	153.541	185.32			0.791	2.38e-05	0.000248155
Y76B12C.6	1534.9	1807.99	1414.02	2618.31	2528.59	2170.04			-0.621421	2.38e-05	0.000248445
T11F9.4	171.756	148.322	181.694	86.433	82.9953	96.8447			0.913767	2.4e-05	0.000249988
K08E3.6	4692.85	5782	4655.9	8679.1	7725.48	6898.69			-0.623184	2.4e-05	0.000250068
T02G5.8	3615.97	3807.78	3708.74	5175.5	5119.42	4658.11			-0.425735	2.42e-05	0.000252097
F56D1.6	238.096	244.646	278.429	73.3371	71.9292	157.821			1.33107	2.43e-05	0.000253074
M02B7.2	183.57	190.943	169.076	278.506	311.232	290.534			-0.693223	2.45e-05	0.000254728
F28C6.3	1693.93	1542.89	1623.47	2236.78	2106.7	2264.49			-0.443619	2.46e-05	0.000255285
K04G2.8	4416.59	3800.11	4669.36	6090.47	5945.23	6257.84			-0.505563	2.47e-05	0.000256115
T06C12.7	301.709	335.855	291.047	203.423	154.925	184.124			0.768639	2.49e-05	0.000258461
C09G9.6	9603.8	10135.3	9395.92	15009.7	14951.6	12158.2			-0.53176	2.49e-05	0.000258481
B0280.3	1666.67	1651.15	1731.14	2318.85	2346	2148.52			-0.432372	2.52e-05	0.000260821
Y97E10AL.3	722.466	732.233	765.469	1016.24	1013.93	1024.64			-0.46029	2.52e-05	0.000260821
Y53F4B.6	41.8031	51.1455	39.5352	9.60367	15.2158	11.9561			1.87521	2.54e-05	0.000262544
F54A5.1	388.95	456.9	385.258	281.126	226.854	205.646			0.781521	2.54e-05	0.000262819
B0035.16	199.019	155.994	207.77	289.856	337.514	398.139			-0.8636	2.56e-05	0.000264308
F25D7.4	5821.53	7398.19	5590.45	11663.2	10915.3	8527.12			-0.725717	2.57e-05	0.000264808
C06A8.4	743.368	796.164	800.799	1027.59	1142.57	1144.2			-0.500586	2.57e-05	0.000264808
F38C2.5	96.3288	68.194	69.8175	34.0494	27.6651	17.9342			1.54138	2.57e-05	0.000265422
C02F5.4	1218.65	975.174	1270.17	1737.39	1673.74	2007.44			-0.645541	2.59e-05	0.000266802
Y49E10.26	95.4201	137.24	90.0057	41.9069	52.5637	31.086			1.3679	2.6e-05	0.000267434
K09A9.3	1311.34	1349.39	1248.3	910.603	928.164	711.39			0.615975	2.61e-05	0.00026833
Y42H9B.3	2592.7	1987.85	2563.06	3597.88	3444.3	4318.56			-0.669382	2.68e-05	0.00027513
T07F8.3	9036.74	8595.85	9406.86	11864.9	12198.9	11526.9			-0.3964	2.7e-05	0.000277603
C03D6.4	7057.45	6787.86	7503.28	9490.17	9410.28	9221.77			-0.397585	2.72e-05	0.000279331
C44B9.4	2018.36	2605.01	2031.44	3737.57	3588.16	3083.49			-0.645493	2.72e-05	0.000279468
Y47G6A.2	2425.49	2666.38	2515.95	3743.69	3495.48	3262.83			-0.465411	2.75e-05	0.000282169
K11H12.11	99.9639	61.3746	84.1175	29.6841	34.5814	27.4991			1.42374	2.78e-05	0.000284349
C01C10.4	97.2376	91.2094	86.641	33.1763	20.7488	47.8245			1.42588	2.78e-05	0.000284414
F08D12.1	1680.3	2007.46	1605.8	2727.44	2437.29	2643.5			-0.561114	2.8e-05	0.00028625
R08E3.2	684.298	796.164	814.257	303.825	398.377	112.388			1.49513	2.81e-05	0.000287305
F56A3.4	11674	10317.7	11889.2	15270.7	15208.9	15303.9			-0.434365	2.81e-05	0.000287325
K07D4.1	40.8943	42.6212	38.694	82.9408	96.8278	89.671			-1.1364	2.82e-05	0.000288376
M01E5.6	644.313	578.796	690.605	348.351	323.682	144.669			1.22692	2.84e-05	0.000289566
Y75B8A.17	1362.24	1299.09	1355.13	2113.68	2101.16	1695.38			-0.557529	2.87e-05	0.000292809
Y38E10A.6	2118.33	2711.56	2122.28	3956.71	3744.47	3194.68			-0.648375	2.87e-05	0.000292809
F52H2.7	229.008	226.745	226.276	83.8138	105.127	148.256			1.02312	2.88e-05	0.000293014
C26E6.12	806.981	700.693	826.034	1076.48	1142.57	1327.13			-0.603072	2.88e-05	0.000293014
Y48G1C.8	1841.15	2621.21	1812.73	4223	3707.12	3071.53			-0.810195	2.88e-05	0.000293271
T11B7.1	414.396	308.578	385.258	226.123	211.638	151.843			0.907703	2.9e-05	0.000294347
F45C12.7	555.254	519.126	598.917	392.004	301.549	252.274			0.818399	2.93e-05	0.00029767
Y51A2D.10	821.521	739.052	882.393	488.914	590.65	428.03			0.698293	2.94e-05	0.000298264
F47B7.2	1215.92	1482.37	1174.28	805.835	899.115	654.001			0.715708	2.94e-05	0.000298264
M199.5	145.402	205.434	171.6	100.402	78.8455	68.15			1.06989	2.94e-05	0.000298264
ZC21.10	70.8835	52.8503	68.9763	8.73061	4.14976	26.3035			2.29746	2.95e-05	0.000298504
Y34D9A.3	1382.23	1441.45	1381.21	1850.89	1877.08	1854.4			-0.408652	2.95e-05	0.000298588
Y47D3A.15	781.536	811.508	769.675	1103.55	1034.67	1137.03			-0.471774	3.02e-05	0.000305278
T06E4.1	4833.71	4227.17	5068.08	7044.73	6443.2	6432.4			-0.495772	3.05e-05	0.000308511
K02E7.9	158.125	144.06	145.523	73.3371	70.546	31.086			1.35032	3.08e-05	0.000310927
F59B2.9	72.701	51.9979	53.8352	11.3498	11.066	26.3035			1.88144	3.09e-05	0.000311585
R11A5.4	7037.46	9585.51	7015.4	11930.4	12551.7	12379.4			-0.640933	3.09e-05	0.000311585
F52C12.3	349.874	383.591	287.682	565.743	521.487	541.613			-0.6749	3.1e-05	0.000312271
C44C10.5	35.4417	39.2115	42.8999	11.3498	8.29953	10.7605			1.93458	3.1e-05	0.000312385
F40G9.20	227.191	150.879	227.117	94.2906	62.2465	23.9123			1.73479	3.1e-05	0.000312385
F14H8.1	503.455	489.292	523.211	331.763	316.765	364.662			0.580884	3.11e-05	0.000313127
C24H12.4	3367.87	3276.72	3347.04	2402.66	2181.39	2611.22			0.473292	3.14e-05	0.00031555
T18H9.5	158.125	114.225	111.035	52.3837	66.3962	56.1938			1.13858	3.18e-05	0.000319248
F46G11.3	382.589	449.228	393.67	275.014	260.052	242.71			0.654202	3.18e-05	0.0003195
F52F10.4	9.99639	1.70485	10.0941	65.4796	60.8632	428.03			-4.66965	3.19e-05	0.000319583
C07D10.5	826.974	702.398	880.71	554.394	457.857	359.88			0.810055	3.19e-05	0.000319583
C17E4.6	2118.33	2305.81	2205.56	3424.14	3390.36	2785.78			-0.534239	3.21e-05	0.000321482
T01B6.1	105.416	151.732	107.67	56.749	56.7134	51.4114			1.14551	3.22e-05	0.000322338
F23B12.6	1866.6	1829.3	1874.98	2507.43	2523.06	2354.16			-0.406673	3.23e-05	0.000322886
ZK484.1	6451.31	6086.31	6581.35	8489.64	8260.8	9668.93			-0.466594	3.23e-05	0.000323093
C14C11.7	430.754	432.179	413.858	639.081	574.051	638.458			-0.537917	3.27e-05	0.00032709
EGAP7.1	24.5366	28.9824	24.3941	0.873061	2.76651	5.97807			3.08731	3.29e-05	0.000328817
T20G5.10	459.834	355.461	484.517	649.557	702.693	830.951			-0.74742	3.31e-05	0.000330117
Y48G10A.1	1115.96	1253.06	1107.83	1702.47	1788.55	1517.23			-0.526301	3.32e-05	0.000331155
T02H6.2	694.295	829.409	734.346	1210.06	1189.6	1005.51			-0.592843	3.34e-05	0.00033249
D2013.10	294.439	272.776	292.729	412.085	427.426	457.92			-0.592438	3.35e-05	0.000332974
K01D12.11	695.203	636.761	623.311	387.639	329.215	473.463			0.714601	3.36e-05	0.000333666
T05E12.8	47.2557	32.3921	43.7411	13.0959	9.68278	7.17368			2.0166	3.36e-05	0.000333666
F10D7.2	259.906	317.954	317.964	177.231	192.272	149.452			0.789273	3.37e-05	0.000334564
VW02B12L.3	2206.48	2630.58	2094.53	3901.71	3846.83	3060.77			-0.64111	3.41e-05	0.000338015
C34H4.1	313.523	266.809	319.646	155.405	132.792	202.059			0.874803	3.41e-05	0.000338025
R13A5.5	125.409	121.897	152.253	59.3681	62.2465	75.3237			1.02469	3.48e-05	0.00034531
Y47G6A.28	2111.06	2052.64	2255.19	2985	2809.39	2819.26			-0.424634	3.49e-05	0.00034531
F55G1.15	93.6026	76.7182	109.353	46.2722	34.5814	28.6947			1.33704	3.51e-05	0.000347002
Y57G11C.37	189.023	149.174	194.311	97.7828	88.5283	96.8447			0.907924	3.52e-05	0.000348158
R05F9.11	267.176	309.43	265.811	454.865	401.144	454.333			-0.638974	3.54e-05	0.000349643
M28.10	2513.64	3361.11	2547.92	1606.43	1625.32	836.929			1.04956	3.54e-05	0.000350137
C44C10.4	395.312	335.855	381.052	233.107	231.004	245.101			0.648962	3.56e-05	0.00035108
T09E8.1	5151.78	4965.37	5448.29	7022.03	6873.39	6628.48			-0.399026	3.6e-05	0.000355288
F01G4.3	2501.82	2586.26	2634.56	3355.17	3368.22	3323.81			-0.37956	3.62e-05	0.000356193
C27C12.3	1189.57	1588.07	1078.39	797.105	806.437	646.827			0.776825	3.62e-05	0.000356193
C50F4.11	2771.73	2162.6	2802.79	3902.58	3628.28	4316.16			-0.61478	3.62e-05	0.000356193
Y48E1B.14	1014.18	1292.28	1051.47	1873.59	1619.79	1628.43			-0.609699	3.62e-05	0.000356195
F58A3.1	1025.08	1045.92	973.239	633.842	666.729	400.531			0.839431	3.64e-05	0.000357297
F47C12.1	71.7923	84.39	78.2293	38.4147	29.0483	23.9123			1.34238	3.64e-05	0.000357297
C24A11.8	4908.23	4285.99	4850.21	3466.05	3323.96	3513.91			0.446629	3.68e-05	0.000361259
W03D2.4	8591.44	9559.09	8378.1	14406.4	14351.3	11153.9			-0.589281	3.7e-05	0.000362706
ZK370.5	1826.61	1530.1	1911.99	2465.52	2502.31	2837.19			-0.566845	3.7e-05	0.000363034
F13G3.9	550.71	456.047	550.128	814.566	746.957	1068.88			-0.756822	3.72e-05	0.000364322
F23H11.1	1695.75	1643.47	1625.15	2173.92	2254.7	2136.56			-0.403044	3.72e-05	0.000364322
Y73B3B.2	139.949	132.126	157.3	72.4641	82.9953	52.607			1.04789	3.72e-05	0.000364322
K11D12.10	405.308	638.466	422.27	240.092	297.4	209.232			0.975676	3.74e-05	0.000365369
C46C2.2	3071.62	2943.42	3075.34	1826.44	1794.08	2374.49			0.60071	3.76e-05	0.000367235
K08D10.8	20.9015	17.9009	16.8235	0	1.38325	0			5.51628	3.77e-05	0.000368085
W04B5.5	620.685	636.761	626.675	1019.74	973.811	810.626			-0.574467	3.78e-05	0.000368725
R06A4.6	148.128	132.126	129.541	69.8449	66.3962	33.4772			1.26589	3.79e-05	0.000369296
Y71F9B.2	849.693	777.411	857.157	1296.5	1192.37	1090.4			-0.527871	3.79e-05	0.000369498
Y44A6C.2	111.778	88.6521	107.67	48.8914	38.7311	51.4114			1.13988	3.8e-05	0.000369832
F40F4.3	1684.85	1236.02	1663	1043.31	874.217	927.796			0.686725	3.82e-05	0.000372143
Y44E3B.1	1418.58	1346.83	1400.56	1787.16	1875.69	1909.39			-0.419167	3.88e-05	0.000377374
F40F12.5	6165.95	6912.31	6307.13	9161.03	9385.38	8182.78			-0.463422	3.88e-05	0.000377523
W06H3.2	1384.95	1609.38	1534.3	2187.89	2058.28	2039.72			-0.473306	3.89e-05	0.000377523
B0432.4	1174.12	1008.42	1202.88	1629.13	1528.5	1782.66			-0.545538	3.89e-05	0.000377789
T05D4.1	3901.32	5855.3	3665	2689.9	2593.6	2465.36			0.792436	3.9e-05	0.00037855
F57B9.6	10511.7	10921.3	10838.5	13814.4	13477	13845.2			-0.350193	3.93e-05	0.000380944
Y26E6A.1	1273.18	1328.93	1366.07	963.859	965.512	791.496			0.544121	3.95e-05	0.000382661
F53H4.1	1161.4	1564.2	1257.56	851.234	874.217	642.044			0.750505	3.95e-05	0.000382886
T25D10.1	130.862	149.174	155.617	50.6375	60.8632	88.4754			1.13183	3.98e-05	0.000384906
Y45F10A.4	617.05	575.387	606.487	839.012	846.552	815.408			-0.475439	3.98e-05	0.000384906
Y66A7A.2	381.68	319.659	334.788	495.899	545.002	529.657			-0.599125	4.01e-05	0.00038774
B0554.6	10.9052	11.0815	15.1411	0	0	0			5.89618	4.02e-05	0.000388096
EEED8.5	4311.17	3679.06	4385.89	5813.71	5683.79	5656.45			-0.471062	4.03e-05	0.000389274
Y59A8A.1	1990.19	1685.24	1876.66	2558.94	2496.77	2633.94			-0.470083	4.06e-05	0.000391463
ZK1098.1	2698.12	2415.77	2981.97	3756.78	3718.19	4145.19			-0.521333	4.06e-05	0.000391756
W09G12.7	36.3505	47.7358	63.9293	681.861	832.719	96.8447			-3.44414	4.09e-05	0.000393837
C44B7.6	37.2593	47.7358	58.0411	106.513	99.5943	322.816			-1.88484	4.11e-05	0.000395748
T01C3.2	677.937	532.765	700.699	950.763	1005.63	1395.28			-0.809856	4.13e-05	0.000397355
F32B6.8	2448.21	2506.13	2436.04	3298.42	3293.53	3094.25			-0.390352	4.13e-05	0.000397355
C01F6.2	45.4381	55.4076	41.2176	96.0367	99.5943	107.605			-1.09234	4.15e-05	0.000398685
ZK973.11	1565.8	1470.43	1536.83	2073.52	1950.39	2091.13			-0.419687	4.16e-05	0.000399448
T08H10.1	520.721	658.924	532.464	928.937	1074.79	796.279			-0.708781	4.17e-05	0.000399657
ZK662.4	3536	5132.45	3352.92	2379.96	2377.81	1527.99			0.93534	4.18e-05	0.000400422
W01D2.5	1290.44	1633.25	1308.87	2313.61	2062.43	2008.63			-0.593504	4.18e-05	0.000400628
Y53C10A.12	2959.84	2854.77	2908.78	3689.56	3773.52	3822.38			-0.371383	4.21e-05	0.000403181
B0303.8	45.4381	28.9824	32.8058	8.73061	9.68278	4.78245			2.20609	4.28e-05	0.000409587
Y116F11A.1	933.299	796.164	922.769	116.117	66.3962	7.17368			3.80236	4.31e-05	0.000411956
Y54F10AR.1	920.577	1016.94	903.422	1431.82	1504.98	1226.7			-0.551249	4.36e-05	0.000416375
D1025.6	29.0804	36.6543	28.5999	109.133	48.4139	241.514			-2.08171	4.36e-05	0.000416375
T18D3.1	846.058	864.358	886.598	591.062	610.015	441.181			0.660976	4.39e-05	0.000418615
T07D1.4	528.9	554.076	521.528	367.559	309.849	222.384			0.830934	4.4e-05	0.000420113
Y73B6BR.1	499.819	422.803	496.293	325.652	304.316	270.209			0.654218	4.44e-05	0.000422993
T01G1.3	3762.28	3798.4	3733.13	5287.26	4952.05	4710.72			-0.404902	4.44e-05	0.000423343
R11H6.2	2569.07	2258.07	2679.98	3472.16	3448.45	3419.45			-0.461963	4.46e-05	0.000424333
K05F1.1	30.8979	47.7358	28.5999	6.11143	11.066	2.39123			2.48465	4.51e-05	0.000428807
C56G2.7	3212.48	3888.76	3292.36	5677.51	5450.02	4507.46			-0.589177	4.51e-05	0.000428807
B0564.11	1619.42	1755.14	1615.9	1098.31	1272.59	1205.18			0.482323	4.58e-05	0.000435202
F19F10.1	39.0768	51.1455	27.7588	11.3498	1.38325	5.97807			2.57482	4.59e-05	0.000435807
C52B9.7	195.384	225.892	218.705	108.26	80.2288	137.496			0.969045	4.83e-05	0.0004583
C08F11.14	12.7227	25.5727	27.7588	1.74612	0	2.39123			3.92119	4.84e-05	0.000458671
K12D12.2	5446.21	6659.99	5430.63	9729.39	8952.42	7735.62			-0.591196	4.84e-05	0.000458671
F59E12.5	765.178	674.268	790.704	1015.37	1070.64	1090.4			-0.509684	4.89e-05	0.000463492
R52.10	120.865	113.372	113.559	66.3526	49.7972	37.064			1.16766	4.96e-05	0.000469814
F14H3.6	3665.95	3524.78	3847.53	5223.52	5261.9	4593.55			-0.450058	4.99e-05	0.00047212
F09G2.9	6832.08	7214.07	6808.47	9665.66	8998.07	8774.61			-0.395983	5.01e-05	0.000473866
F22B8.5	16.3577	35.8018	24.3941	4.3653	2.76651	1.19561			3.14648	5.02e-05	0.000474189
K07A1.12	5128.15	5333.62	5209.4	7411.41	7018.63	6477.83			-0.416097	5.03e-05	0.000474568
T05C12.10	52.7082	96.324	50.4705	17.4612	26.2818	10.7605			1.88581	5.03e-05	0.000474835
K10C2.8	365.323	236.122	376.846	143.182	120.343	198.472			1.08128	5.05e-05	0.00047651
F13G3.2	39.0768	18.7533	31.1235	6.11143	2.76651	4.78245			2.65673	5.18e-05	0.000488385
Y54E10BR.4	2823.53	2524.88	2900.37	1852.64	1801	2131.78			0.511759	5.19e-05	0.000488539
C16A3.6	4549.27	3652.64	4607.96	2353.77	2020.93	3138.49			0.769623	5.22e-05	0.000491523
R107.1	481.644	460.309	517.323	247.076	226.854	355.097			0.815954	5.23e-05	0.000491951
E03A3.2	3157.95	3145.45	3310.02	2498.7	2361.22	2097.11			0.466131	5.27e-05	0.000494898
F02E8.4	2734.47	2622.06	2617.74	2009.79	2022.32	1718.1			0.471562	5.34e-05	0.000500844
F11H8.1	1584.88	1305.06	1630.2	2209.72	2080.41	2259.71			-0.535364	5.34e-05	0.000500844
Y41C4A.8	122.683	130.421	140.476	68.0987	76.079	60.9763			0.943698	5.36e-05	0.000503048
Y46G5A.12	1226.83	1567.61	1196.15	2411.39	2553.49	1768.31			-0.754629	5.38e-05	0.000504166
T03F1.10	58.1608	44.3261	44.5823	90.7983	117.577	108.801			-1.10464	5.39e-05	0.00050538
Y54G11A.2	1016.91	1033.99	1041.37	1435.31	1332.07	1378.54			-0.423823	5.43e-05	0.000507962
AH6.5	10180	9637.51	9866.98	13561.3	13246	12198.8			-0.394062	5.46e-05	0.000510445
R09F10.3	703.382	650.4	706.587	481.93	427.426	313.251			0.750569	5.51e-05	0.00051563
Y39B6A.16	278.99	259.137	242.258	412.958	395.611	376.618			-0.604534	5.53e-05	0.000516862
F56F10.1	985.099	1080.87	1013.62	647.811	766.323	532.048			0.663397	5.54e-05	0.000517787
Y56A3A.17	1888.41	2431.11	1845.54	3292.31	3235.43	2873.06			-0.608717	5.58e-05	0.000520632
C47B2.5	1832.97	2123.39	1734.5	2800.78	2532.74	2803.71			-0.516213	5.62e-05	0.000523795
Y55F3AM.5	352.6	392.968	344.882	552.648	542.236	509.331			-0.557406	5.64e-05	0.000525581
Y54G2A.1	35.4417	39.2115	42.0587	7.85755	11.066	13.1517			1.88697	5.7e-05	0.000530723
Y54G2A.73	239.005	380.181	269.176	675.749	672.262	429.225			-1.00044	5.7e-05	0.000530723
R106.5	492.549	425.36	510.593	259.299	289.1	338.359			0.690549	5.75e-05	0.00053529
C26F1.9	3293.36	2616.94	3243.57	2009.79	1859.09	2240.58			0.583113	5.8e-05	0.000538972
C36A4.14	199.019	170.485	196.835	114.371	95.4446	63.3675			1.04388	5.82e-05	0.000540284
F13E9.6	29.0804	15.3436	26.0764	3.49224	2.76651	0			3.43768	5.82e-05	0.000540284
R11E3.8	5262.64	6039.43	5094.16	8675.61	8843.15	6941.73			-0.577101	5.83e-05	0.000540711
F37A4.1	3579.62	3425.04	3538.82	4803.58	4422.26	4537.35			-0.384833	5.85e-05	0.000542856
F58G11.6	1138.68	1009.27	1181.85	1536.59	1636.39	1495.71			-0.487213	5.91e-05	0.000548047
B0041.8	2121.05	1649.44	2095.37	2785.94	2823.22	3327.39			-0.607325	5.97e-05	0.000553121
H26D21.2	3536	3240.07	3670.89	4798.34	4564.74	4576.81			-0.416327	6.02e-05	0.000557097
F21G4.4	320.793	253.17	269.176	168.501	167.374	173.364			0.726774	6.05e-05	0.000559904
F10F2.1	4418.4	4447.1	4548.23	6173.41	5624.31	5717.42			-0.385193	6.11e-05	0.000564569
F12E12.1	380.772	365.69	332.264	605.031	694.394	479.441			-0.720996	6.18e-05	0.000570811
M4.2	123.592	150.027	116.923	65.4796	71.9292	60.9763			0.980106	6.19e-05	0.000571881
ZK662.3	1527.63	1903.46	1514.11	1147.2	1099.69	871.602			0.664701	6.21e-05	0.000573071
F19F10.11	2333.7	2482.26	2323.33	3520.18	3431.85	2959.14			-0.473463	6.22e-05	0.000573522
C05D10.1	617.959	641.023	630.04	445.261	462.007	436.399			0.49225	6.24e-05	0.000574712
B0035.14	2464.56	2280.24	2448.66	1685.88	1760.88	1883.09			0.433034	6.24e-05	0.000574712
ZK270.1	463.469	578.796	509.752	253.188	320.915	355.097			0.744339	6.26e-05	0.000576407
F59C12.4	36.3505	31.5397	26.0764	8.73061	4.14976	5.97807			2.26955	6.3e-05	0.000579378
T23B5.3	2031.99	2338.2	2028.91	3264.37	3032.09	2771.43			-0.503211	6.32e-05	0.000581286
C10G8.8	1181.39	1076.61	1222.23	843.377	857.618	808.235			0.472023	6.34e-05	0.000582296
C18A3.4	536.17	579.649	514.799	364.066	347.197	394.552			0.559776	6.52e-05	0.000598473
Y105C5A.1271	48.1644	35.8018	52.994	14.842	11.066	2.39123			2.2443	6.52e-05	0.000598473
H35B03.2	1026.9	906.127	1022.87	1389.04	1352.82	1765.92			-0.608762	6.54e-05	0.000599598
ZK856.5	171.756	142.355	188.423	99.5289	81.612	83.6929			0.916817	6.63e-05	0.000607447
R02D3.7	1904.77	1624.72	1966.67	2532.75	2525.82	2621.98			-0.482805	6.68e-05	0.000611305
F20D12.4	7120.16	6284.07	7269.43	9225.63	9343.88	9114.16			-0.421237	6.68e-05	0.00061141
T08B2.5	1427.67	1964.84	1551.13	2537.99	2498.16	2455.79			-0.599707	6.73e-05	0.000615562
Y59C2A.2	528.9	667.448	573.681	976.955	885.283	821.386			-0.601194	6.76e-05	0.000617931
K11D12.5	252.636	284.71	248.147	408.592	413.593	689.869			-0.944098	6.87e-05	0.000627585
C36C9.3	629.773	513.16	575.364	391.131	391.461	356.293			0.592708	6.91e-05	0.000630542
F55A12.7	569.794	553.223	590.505	378.908	384.545	424.443			0.529438	7.03e-05	0.000641248
F44B9.3	1239.55	1361.32	1128.02	1928.59	2066.58	1609.3			-0.587702	7.07e-05	0.000644847
T09A5.12	3254.28	3118.17	3263.76	2535.37	2261.62	2451.01			0.410158	7.09e-05	0.000646445
Y62E10A.14	3164.31	3060.2	2977.76	4514.6	4610.39	3775.75			-0.487449	7.1e-05	0.000646565
R06A4.7	2321.89	2504.42	2307.34	3319.38	3180.1	3012.95			-0.415429	7.14e-05	0.000650004
F12A10.8	763.361	752.691	790.704	1010.13	1038.82	1134.64			-0.46419	7.15e-05	0.000650004
Y67H2A.8	15606.2	14309.6	15889.8	19528.6	20183.1	19872.3			-0.379373	7.2e-05	0.000654752
F46C5.10	62.7046	64.7843	59.7234	197.312	183.973	87.2798			-1.32578	7.38e-05	0.000670288
F35C5.9	596.148	716.889	547.605	308.19	359.646	142.278			1.20001	7.41e-05	0.000672781
Y45F10C.3	6698.49	6116.15	6777.35	8410.2	9157.14	8456.57			-0.409438	7.42e-05	0.000672826
Y18D10A.11	3067.07	3203.41	3046.74	4519.84	4200.94	3866.61			-0.434328	7.45e-05	0.000675697
R31.2	2144.68	2304.96	2173.6	3308.9	3400.04	2731.98			-0.511388	7.46e-05	0.000675892
R04D3.2	1585.79	1538.63	1626.83	1185.62	1233.86	1117.9			0.425953	7.49e-05	0.000677883
R06F6.12	879.682	1033.99	852.11	1576.75	1575.53	1190.83			-0.651208	7.5e-05	0.000678382
Y110A7A.15	1662.13	1380.08	1671.41	2254.24	2108.08	2464.16			-0.534539	7.51e-05	0.000679599
Y105C5A.1	489.823	519.126	478.629	334.382	325.065	225.971			0.746976	7.53e-05	0.000680613
C16C4.14	44.5294	40.9164	29.4411	9.60367	12.4493	8.36929			1.92829	7.56e-05	0.000682594
B0252.4	936.934	745.871	944.639	1274.67	1244.93	1529.19			-0.623848	7.57e-05	0.000683027
Y51H7C.5	669.758	750.134	651.069	970.844	946.146	978.012			-0.483456	7.57e-05	0.000683068
K12D12.1	11753	13502.4	12214.7	19881.3	17546.6	15954.3			-0.510699	7.59e-05	0.000683761
T28H11.2	36.3505	54.5552	35.3293	2.61918	8.29953	14.3474			2.36628	7.59e-05	0.000683761
K11G12.4	447.111	414.278	440.776	261.918	283.567	315.642			0.59913	7.61e-05	0.000685362
T27C4.2	91.785	138.093	79.9116	36.6686	40.1144	49.0202			1.30501	7.78e-05	0.000700174
H25P06.2	1241.37	1419.29	1295.41	1844.78	1806.53	1733.64			-0.444974	7.81e-05	0.000702757
F25H2.5	18732.3	20591.2	18223.2	25384.2	25135.1	24811.4			-0.388512	7.82e-05	0.000702757
Y55B1AR.2	1809.35	1980.18	1717.68	2647.12	2460.81	2418.73			-0.451124	7.84e-05	0.000704359
C32B5.16	59.9783	63.9318	81.594	27.9379	29.0483	13.1517			1.5474	7.87e-05	0.00070649
C02A12.4	1001.46	2175.39	1028.76	2826.1	3116.47	3079.9			-1.10106	7.93e-05	0.000711436
F59E12.4	536.17	491.849	468.534	672.257	735.891	738.889			-0.519714	7.96e-05	0.000713411
F41H10.2	18.1753	19.6058	12.6176	45.3992	41.4976	86.0842			-1.77918	8.01e-05	0.000717109
C14F11.1	2600.88	3247.74	2594.18	4233.47	4229.99	3815.2			-0.54036	8.01e-05	0.000717109
Y50D4A.6	142.676	160.256	151.411	75.0832	65.013	23.9123			1.46265	8.02e-05	0.000718132
F14D12.2	563.433	526.798	515.64	385.893	367.946	314.446			0.586079	8.03e-05	0.000718781
F54A3.4	65.4309	76.7182	65.6116	20.9535	34.5814	27.4991			1.34625	8.12e-05	0.000725579
Y111B2A.18	7069.26	7834.63	6950.63	11782.8	11727.2	8993.4			-0.572694	8.12e-05	0.000725579
ZK1098.4	730.645	687.054	715.84	981.32	936.463	1131.05			-0.515209	8.15e-05	0.000727582
DC2.7	123.592	127.864	127.017	73.3371	67.7795	54.9982			0.942975	8.18e-05	0.0007304
Y71H2B.7	104.508	119.339	114.4	54.1298	55.3302	63.3675			0.971624	8.19e-05	0.000730455
ZK637.8	9183.05	8376.78	9268.07	6765.35	6693.57	7043.36			0.387935	8.2e-05	0.000731056
ZK520.4	4800.08	5572.3	4572.63	7784.21	7859.65	6365.45			-0.558471	8.23e-05	0.000733537
Y43C5A.1	42.7118	62.227	37.0117	15.7151	12.4493	3.58684			2.13657	8.32e-05	0.000741026
C17H11.2	916.033	1045.92	885.757	691.464	648.746	547.591			0.591911	8.35e-05	0.000743305
F10G2.3	9.08763	11.9339	3.3647	27.0649	29.0483	100.432			-2.68212	8.37e-05	0.000744519
F58H7.5	86.3325	116.782	113.559	55.8759	48.4139	37.064			1.15606	8.4e-05	0.000746402
Y94H6A.3	625.229	729.675	575.364	988.305	957.212	900.297			-0.56044	8.45e-05	0.000750336
T25E12.5	7440.95	8816.63	6913.62	13572.6	13034.4	9875.77			-0.654928	8.51e-05	0.000755272
R02D3.5	1342.24	1228.34	1308.87	1711.2	1683.42	1769.51			-0.412839	8.56e-05	0.000759013
R09B3.2	2062.89	1867.66	1989.38	2761.49	2843.97	4232.47			-0.732645	8.56e-05	0.000759013
ZK1127.6	761.543	760.363	675.464	1087.83	1067.87	956.491			-0.502746	8.57e-05	0.000759017
C09G12.8	1945.66	1865.96	2021.34	1486.82	1296.11	1473			0.453672	8.57e-05	0.000759017
C50B6.14	94.5113	75.0134	107.67	41.0339	38.7311	44.2377			1.15927	8.58e-05	0.000759041
C33G8.6	185.388	177.304	190.947	116.117	107.894	101.627			0.762002	8.59e-05	0.000759889
Y39E4B.14	91.785	80.9803	87.4822	35.7955	42.8809	43.0421			1.10513	8.69e-05	0.000767575
M04G12.4	382.589	423.655	335.629	172.866	224.087	258.253			0.806453	8.7e-05	0.000767991
F52C12.2	805.164	798.722	805.004	1141.96	1138.42	1018.66			-0.453971	8.71e-05	0.000768952
M03C11.5	2084.7	2314.33	2004.52	2951.82	2808.01	2874.25			-0.4314	8.72e-05	0.000769489
Y75B8A.7	1384.05	1422.7	1433.36	1097.44	1016.69	1066.49			0.413803	8.74e-05	0.000770904
C07E3.6	269.903	225.892	265.811	431.292	426.042	351.51			-0.66753	8.77e-05	0.000772923
K06A1.5	1434.94	1188.28	1511.59	896.634	744.191	995.946			0.648074	8.85e-05	0.000779742
B0252.3	312.614	343.527	317.964	161.516	177.057	234.34			0.769198	8.89e-05	0.000781996
C13D9.1	36.3505	33.2446	31.1235	676.622	836.869	46.6289			-3.95334	8.89e-05	0.000781996
T11G6.5	3105.24	3694.41	3143.47	4606.27	4852.46	4373.55			-0.476129	8.96e-05	0.000787422
Y102A5C.5	221.738	306.873	248.988	410.339	409.443	434.008			-0.688447	8.96e-05	0.000787422
F10E9.11	333.516	242.089	371.799	504.629	531.17	828.56			-0.976071	9.01e-05	0.000790654
D1014.3	2577.25	2241.88	2527.73	3324.62	3365.46	3197.07			-0.428467	9.02e-05	0.000791343
F56A11.5	556.163	826.852	603.122	1175.14	1304.41	948.122			-0.786817	9.04e-05	0.000793096
T27F6.4	1298.62	1658.82	1270.17	2491.72	2523.06	1849.61			-0.699327	9.22e-05	0.000807737
F53E4.1	2066.53	1867.66	2040.69	2716.97	2755.44	2526.33			-0.420916	9.25e-05	0.000810489
R02C2.1	77.2448	80.1279	95.0528	41.0339	37.3479	20.3254			1.34587	9.27e-05	0.00081126
T24H7.5	1825.7	1570.17	1766.47	2297.02	2301.74	2598.07			-0.4793	9.28e-05	0.000811328
K09F5.6	142.676	203.729	187.582	98.6559	41.4976	78.9105			1.2704	9.28e-05	0.000811328
M163.4	1519.45	1824.19	1470.37	1149.82	1020.84	778.344			0.706053	9.53e-05	0.000832663
F23D12.4	75.4273	69.0464	69.8175	28.811	37.3479	22.7167			1.279	9.56e-05	0.000834786
Y77E11A.4	577.973	512.307	587.14	788.374	782.922	781.931			-0.488606	9.67e-05	0.000844333
C06B8.1	44.5294	45.1785	26.9176	3.49224	8.29953	13.1517			2.26499	9.77e-05	0.00085212
Y75B8A.16	677.937	637.613	714.158	977.828	935.08	897.906			-0.470404	9.78e-05	0.00085212
F55G1.7	372.593	281.3	354.976	499.391	531.17	735.302			-0.807043	9.78e-05	0.00085212
F35G12.1	898.766	759.51	910.992	1210.06	1199.28	1208.77			-0.494051	9.84e-05	0.000856764
C31E10.6	465.286	450.08	402.923	302.079	304.316	269.013			0.58994	9.85e-05	0.000857404
T27C10.4	2.72629	11.0815	6.7294	116.117	117.577	3.58684			-3.52735	9.91e-05	0.000862149
M01F1.4	1796.62	2262.33	1871.61	3039.12	2910.37	2650.68			-0.536317	0.000101398	0.000881268
K04B12.2	661.579	598.402	688.922	480.183	428.809	431.616			0.537356	0.000101933	0.000885394
Y60A9.3	64.5222	66.4891	69.8175	30.5571	17.9823	29.8903			1.33675	0.000102861	0.000892767
R11G11.1	123.592	132.978	116.923	63.7334	71.9292	64.5631			0.904153	0.000102904	0.000892767
K12G11.3	170.847	186.681	185.058	1055.53	612.782	7551.49			-4.08679	0.000103045	0.000893461
F59A3.2	879.682	884.817	1002.68	1283.4	1244.93	1574.62			-0.568046	0.000103215	0.000893998
F39B2.3	494.367	619.713	508.07	789.247	791.222	805.844			-0.556564	0.000103229	0.000893998
Y77E11A.1	1416.76	1510.5	1483.83	1954.78	1964.22	1869.94			-0.392102	0.000103297	0.000894063
H27C11.1	951.475	828.557	870.616	627.731	535.319	650.414			0.545608	0.000103748	0.000897432
W09C5.7	1354.97	1954.61	1334.94	2738.79	2792.79	2210.69			-0.737195	0.000104201	0.000900824
F08F8.9	4360.24	4084.82	4421.22	3191.91	3239.58	3426.63			0.384338	0.000104856	0.000905954
Y60A3A.19	883.317	999.894	805.004	1419.6	1363.89	1182.46			-0.56147	0.000104953	0.000906257
F57G4.11	91.785	53.7027	74.0234	30.5571	29.0483	15.543			1.53843	0.000105825	0.000913244
F59E12.11	1973.83	1720.19	1920.4	2520.53	2460.81	2544.27			-0.422865	0.000106207	0.000916008
C10A4.7	20.9015	23.0155	27.7588	4.3653	2.76651	4.78245			2.56713	0.000107915	0.000930186
Y55F3BR.10	64.5222	42.6212	80.7528	123.102	128.643	185.32			-1.2163	0.000108154	0.000931701
T21D12.4	605.236	539.585	674.622	394.624	435.725	352.706			0.622222	0.000108711	0.00093595
C45G3.1	3161.59	2714.12	3368.06	4498.01	4306.07	4127.26			-0.484465	0.000109651	0.000943488
F35F10.5	117.23	98.0288	149.729	61.9873	60.8632	41.8465			1.14522	0.000110416	0.000949513
F40G12.7	23.6278	29.8349	36.1705	8.73061	4.14976	4.78245			2.29321	0.000110578	0.000950017
F54C4.3	1115.05	1534.36	1116.24	2085.74	1946.24	1834.07			-0.639673	0.000110604	0.000950017
C17H1.7	319.884	262.547	295.252	149.293	148.008	53.8026			1.3197	0.000110841	0.000951494
R04B5.5	99.0551	112.52	128.7	216.519	167.374	279.774			-0.964819	0.000112384	0.000964171
T14B4.6	56.3433	68.194	48.7881	6.98449	16.5991	25.1079			1.86305	0.000113694	0.000974839
F55H2.4	1175.94	1143.95	1103.62	1793.27	1742.9	1409.63			-0.531174	0.000114878	0.000984422
F32A6.3	1723.01	1742.36	1824.51	1377.69	1344.52	1247.02			0.413974	0.000115565	0.000989559
ZC239.20	42.7118	28.9824	28.5999	7.85755	9.68278	7.17368			2.02947	0.000115613	0.000989559
H14A12.5	131.771	104.848	96.7351	193.82	185.356	203.254			-0.807218	0.000115977	0.000992098
F11C7.4	440.75	544.699	457.599	319.54	247.603	156.625			0.991501	0.00011713	0.00100138
ZK1127.13	677.028	529.356	637.611	909.729	871.45	1193.22			-0.68985	0.000117275	0.00100203
K07C5.6	4122.15	3852.96	4237	5481.95	5178.9	5220.05			-0.379188	0.000117771	0.00100569
C18A3.8	42.7118	30.6873	44.5823	14.842	5.53302	7.17368			2.04257	0.000118003	0.00100708
M01B12.4	2886.23	3612.57	2792.7	5208.68	4996.32	4048.35			-0.617411	0.000118542	0.00101108
F14B4.2	7560	7343.64	7515.9	10802.4	10770	9013.73			-0.448167	0.000119039	0.00101474
Y119D3B.21	1942.93	2012.57	1980.97	1009.26	1406.77	643.24			0.957204	0.000119112	0.00101477
C30B5.1	4978.2	4664.47	5132.85	6296.52	6484.7	6282.95			-0.367578	0.000119837	0.00102035
ZK177.8	2863.51	2300.69	2739.71	3517.56	3715.42	3998.13			-0.506741	0.000120042	0.00102151
W10G11.20	780.627	664.891	814.257	1041.56	1058.19	1249.42			-0.56733	0.000120238	0.00102258
F53A9.7	79.9711	74.1609	87.4822	39.2877	34.5814	37.064			1.1172	0.000120598	0.00102505
Y38E10A.4	39.9856	36.6543	31.1235	71.591	73.3125	108.801			-1.23432	0.00012095	0.00102745
F44C4.4	4722.84	4497.39	4670.2	6457.16	6365.74	5628.95			-0.409778	0.000121523	0.00103171
F14B4.1	152.672	162.813	177.488	99.5289	87.145	95.6491			0.799895	0.00012188	0.00103414
F12E12.10	273.538	205.434	277.588	144.055	117.577	57.3894			1.24009	0.000122184	0.00103612
C14A4.5	578.882	482.472	507.229	725.514	759.407	963.664			-0.642083	0.000122324	0.00103671
T10D4.6	1015.09	1267.56	1077.55	1643.97	1737.37	1494.52			-0.536776	0.000122752	0.00103974
K03H1.5	172.665	219.073	160.664	401.608	446.791	247.492			-0.987959	0.000123599	0.00104631
F09C6.9	67.2484	96.324	77.3881	40.1608	23.5153	32.2816			1.30855	0.000123781	0.00104724
Y38E10A.22	1815.71	2091	1853.11	2977.14	2863.34	2407.97			-0.518304	0.000125361	0.00106
Y94H6A.5	1794.81	1958.87	1758.9	1401.26	1358.36	1164.53			0.489868	0.000126214	0.0010666
F37A8.5	61.7959	40.9164	46.2646	129.213	85.7618	112.388			-1.14505	0.000126762	0.00107061
VC5.6	102.69	67.3415	110.194	41.9069	26.2818	43.0421			1.32014	0.000127548	0.00107663
M110.5	5819.72	6528.72	5652.7	9786.14	10251.3	7356.61			-0.605771	0.000127724	0.0010775
C17G10.2	1314.07	1085.99	1337.47	1714.69	1724.92	1985.91			-0.537583	0.00012843	0.00108283
R52.1	311.706	307.725	342.358	196.439	193.656	107.605			0.948599	0.000128667	0.0010842
F13A7.11	94.5113	83.5376	101.782	344.859	413.593	101.627			-1.61968	0.000129362	0.00108943
C25F9.4	117.23	104.848	120.288	46.2722	53.9469	69.3456			1.02176	0.000129581	0.00109054
Y57A10A.13	2705.39	3252	2563.9	4581.82	4481.74	3668.14			-0.579372	0.000129642	0.00109054
F59A2.4	1477.65	1467.87	1461.96	2018.52	1929.64	1835.27			-0.392486	0.000129892	0.00109173
T21B6.1	864.233	877.997	793.228	649.557	567.134	572.699			0.50026	0.000129932	0.00109173
Y17D7B.2	7.2701	14.4912	13.4588	97.7828	148.008	9.56491			-2.85451	0.000131837	0.0011071
D1007.8	554.345	437.294	512.276	721.148	715.143	899.101			-0.63493	0.000131943	0.00110736
F56D5.5	247.183	205.434	241.417	130.086	153.541	136.3			0.729552	0.000132046	0.00110758
F54B11.6	400.764	390.41	440.776	293.348	228.237	270.209			0.632541	0.000133485	0.00111902
E01A2.5	381.68	363.133	428.158	612.016	532.553	575.09			-0.553725	0.000134232	0.00112463
C53A5.6	2458.2	2206.93	2538.67	3111.59	3217.45	3632.27			-0.467395	0.000134922	0.00112977
Y17G7B.12	706.109	603.517	651.911	922.825	893.582	1176.48			-0.609599	0.000135653	0.00113524
C15B12.7	788.806	712.627	884.075	530.821	585.117	491.397			0.570761	0.000135869	0.0011364
K08B12.5	4488.38	5062.55	4996.58	7042.98	6813.91	6018.72			-0.450292	0.00013612	0.00113785
D2089.1	1729.38	1864.25	1618.42	2943.96	2799.71	2143.74			-0.597984	0.000136267	0.00113843
BE0003N10.1	482.553	681.94	374.323	961.24	917.098	877.58			-0.840937	0.000136373	0.00113867
C29F3.7	851.511	835.376	826.875	500.264	662.579	498.571			0.600605	0.000138349	0.00115451
F34D10.4	1414.94	2001.49	1306.34	3143.02	3033.48	2146.13			-0.817501	0.000138537	0.00115463
F55B12.3	4525.64	4707.09	4652.54	6066.9	5865	5713.84			-0.34589	0.000138537	0.00115463
F38C2.7	78.1536	46.8833	58.0411	26.1918	20.7488	15.543			1.5346	0.000138599	0.00115463
C50F2.6	158.125	210.549	175.806	68.9718	63.6297	119.561			1.11232	0.000139033	0.00115758
F36H1.2	2910.77	2629.73	2905.42	3672.97	3732.02	3620.32			-0.384475	0.000140584	0.00116983
F32H2.10	502.546	419.393	508.911	711.545	663.962	934.97			-0.69143	0.000140885	0.00117167
ZK593.4	4820.99	4644.01	5047.89	6288.66	6219.11	6065.35			-0.355923	0.000141593	0.00117689
Y24F12A.4	167.212	255.727	206.088	132.705	82.9953	86.0842			1.04892	0.000142946	0.0011868
C03G6.17	3.63505	3.4097	2.52352	18.3343	12.4493	40.6509			-2.9038	0.000142996	0.0011868
F40G12.11	900.584	787.64	896.693	1136.73	1222.8	1465.82			-0.564883	0.000143028	0.0011868
C34F6.7	223.556	249.76	235.529	147.547	146.625	154.234			0.661121	0.00014345	0.00118963
F58E6.1	79.9711	73.3085	77.3881	134.451	175.673	124.344			-0.908512	0.000145013	0.00120191
Y46H3A.2	1065.07	734.79	1016.14	638.208	553.302	432.812			0.792189	0.000145531	0.00120455
Y71F9B.3	3750.46	4247.63	3629.67	6835.19	6470.86	4746.59			-0.634748	0.000145536	0.00120455
T06E6.2	16997.5	18529.2	16824.3	29537.4	29261.4	20974.6			-0.607706	0.000145577	0.00120455
B0379.4	1743.92	1758.55	1678.99	2286.55	2229.81	2177.21			-0.369713	0.000146426	0.00121088
Y55D5A.1	53.617	63.9318	68.1352	20.9535	29.0483	25.1079			1.32257	0.000146569	0.00121114
ZK757.4	2272.82	2075.65	2252.67	1657.07	1600.43	1731.25			0.403794	0.000146622	0.00121114
R04A9.4	977.829	1060.42	930.34	713.291	727.592	575.09			0.558069	0.000148486	0.00122584
C09E9.1	477.1	431.327	468.534	610.27	720.676	650.414			-0.522917	0.0001486	0.0012261
C41H7.7	79.9711	103.143	43.7411	23.5726	27.6651	7.17368			1.95738	0.000149393	0.00123166
R06C7.9	1966.56	1591.48	2061.72	2678.55	2561.79	3053.6			-0.561615	0.000149442	0.00123166
Y53C10A.4	208.107	215.663	145.523	106.513	106.511	78.9105			0.961547	0.000150462	0.00123937
F55E10.7	45.4381	64.7843	39.5352	107.386	128.643	93.2579			-1.1336	0.000151065	0.00124364
F14D7.2	789.715	925.733	799.957	1462.38	1495.3	1043.77			-0.669803	0.000152389	0.00125383
C25A1.7	2378.23	2304.1	2483.99	3083.65	3029.33	3451.74			-0.416448	0.000153337	0.00126093
ZK381.1	2609.97	2185.62	2684.19	3531.53	3370.99	4561.27			-0.616019	0.000153743	0.00126355
Y71G12B.1	2373.69	2893.13	2183.69	4243.95	4191.26	3198.27			-0.642953	0.000156556	0.00128595
F09B9.3	1349.51	1161.85	1324.01	864.33	868.684	988.772			0.495055	0.000157119	0.00128985
Y14H12B.1	2951.66	2813.85	2959.25	4174.98	3963.02	3550.97			-0.422246	0.000157643	0.00129307
C35E7.8	472.557	368.247	495.452	710.672	618.315	813.017			-0.681534	0.000157687	0.00129307
Y41E3.9	1625.78	1834.42	1857.31	2635.77	2481.56	2240.58			-0.468809	0.000158411	0.00129828
C10C5.5	25.4454	23.8679	16.8235	2.61918	5.53302	1.19561			2.87177	0.000159028	0.00130255
Y48D7A.2	48.1644	96.324	51.3117	142.309	125.876	278.578			-1.48039	0.000159135	0.00130255
F25H5.6	284.443	226.745	227.117	350.097	398.377	497.375			-0.75368	0.000159199	0.00130255
C35D10.5	570.703	550.666	606.487	752.578	824.42	966.056			-0.55636	0.000159292	0.00130259
F55G1.4	7963.49	7671.82	8367.17	11169.1	10987.2	9732.29			-0.409904	0.000159806	0.00130567
Y45F10A.2	10151.8	12862.2	9642.39	22532.8	22287	13300			-0.831679	0.000159847	0.00130567
W04C9.4	687.025	740.757	682.193	969.971	910.181	988.772			-0.443901	0.00016005	0.00130647
T13B5.8	535.261	603.517	480.311	906.237	892.199	703.021			-0.628072	0.000160148	0.00130647
C50E10.4	2041.08	2750.77	1924.61	1477.22	1332.07	844.103			0.877964	0.000160237	0.00130647
Y71H2AM.20	1766.63	1646.03	1742.91	2336.31	2146.81	2276.45			-0.391419	0.000160301	0.00130647
Y73F8A.21	63.6134	108.258	77.3881	209.535	255.902	123.148			-1.23761	0.000160798	0.00130979
K07A12.4	1418.58	1270.11	1417.38	1920.73	1727.68	1923.74			-0.441169	0.00016143	0.00131421
Y46C8AL.8	53.617	71.6037	37.8529	9.60367	24.8986	7.17368			2.00473	0.000162488	0.00132209
C17C3.12	21.8103	11.9339	17.6647	52.3837	56.7134	40.6509			-1.54486	0.000162908	0.00132477
Y110A2AR.1	2605.42	3464.25	2558.85	5013.12	4877.36	3793.68			-0.665379	0.000163875	0.00133189
Y32G9A.8	1282.26	1612.79	1264.29	2110.19	2171.71	1852.01			-0.560365	0.000164939	0.0013398
C27B7.8	5728.84	5480.24	5677.93	4230.85	4459.61	4545.72			0.351678	0.000165345	0.0013418
Y74C9A.4	2798.08	2885.46	2627.83	3868.53	3791.5	3412.28			-0.41398	0.000165383	0.0013418
Y71F9AL.1	804.255	857.539	798.275	1142.84	1091.39	1064.1			-0.423672	0.000165461	0.0013418
VZK822L.1	8016.2	5458.93	8197.25	12906.5	9822.49	13858.4			-0.755572	0.000166411	0.00134791
K08E3.5	7399.15	8738.2	7402.34	13133.5	13219.8	9623.49			-0.611984	0.000166491	0.00134791
W03H9.2	139.949	143.207	167.394	84.6869	92.6781	65.7587			0.891706	0.000166537	0.00134791
F55B11.4	574.338	560.043	529.099	401.608	385.928	303.686			0.606535	0.000166581	0.00134791
T03G6.1	19.084	16.1961	15.9823	0.873061	0	1.19561			4.54273	0.000166866	0.00134945
Y32F6A.6	280.808	298.349	266.652	144.055	170.14	68.15			1.14641	0.000166956	0.00134945
C05C10.6	8102.53	8018.76	8611.95	10853	10846.1	10085			-0.361866	0.000167143	0.00135022
H37A05.4	233.552	361.428	326.376	181.597	178.44	120.757			0.937343	0.000167411	0.00135164
C25A11.10	367.14	378.476	363.388	253.188	233.77	265.426			0.558031	0.000167646	0.00135279
K08D10.2	774.266	565.157	795.752	1101.8	1037.44	1186.05			-0.639452	0.000167738	0.00135279
C49G7.5	40.8943	38.3591	47.947	82.9408	80.2288	163.799			-1.36012	0.000168056	0.00135461
B0035.8	95.4201	48.5882	73.1822	143.182	153.541	159.017			-1.07001	0.000168849	0.00136025
T14G10.2	3829.53	4233.99	3850.9	5977.85	5723.91	4858.97			-0.475191	0.000169052	0.00136114
C28G1.4	143.585	139.798	184.217	97.7828	71.9292	65.7587			0.979011	0.000169238	0.00136189
F25G6.1	141.767	125.306	164.87	80.3216	84.3785	59.7807			0.944076	0.000171652	0.00137988
Y41D4B.18	56.3433	78.423	66.4528	32.3033	24.8986	23.9123			1.29743	0.000171662	0.00137988
M01A10.1	973.285	1058.71	1108.67	1378.56	1408.15	1657.12			-0.500226	0.000172095	0.00138261
R07B7.9	105.416	83.5376	101.782	34.0494	47.0307	53.8026			1.12132	0.000172967	0.00138885
D1054.14	1673.94	1536.92	1617.58	2078.76	2077.65	2378.08			-0.436439	0.00017325	0.00139037
T19A6.2	5862.43	5078.74	6318.07	3215.48	2812.16	4457.25			0.719002	0.000173918	0.00139496
F49F1.1	284.443	545.552	275.905	48.8914	53.9469	4.78245			3.36064	0.000174929	0.0014023
Y102A11A.3	1255.91	1318.7	1417.38	822.423	919.864	498.571			0.833278	0.000175673	0.00140749
Y46G5A.30	29.9892	38.3591	35.3293	6.98449	13.8325	7.17368			1.92737	0.00017603	0.00140958
ZK673.1	4.54381	5.96697	6.7294	24.4457	19.3656	37.064			-2.22792	0.000176128	0.0014096
F44D12.1	481.644	448.375	535.828	173.739	201.955	355.097			1.00657	0.000176788	0.00141376
T12D8.8	7350.07	9197.66	7330	12906.5	12428.5	10192.6			-0.57331	0.000176841	0.00141376
F08C6.3	1281.36	1177.2	1361.86	900.126	832.719	986.381			0.490017	0.000177692	0.00141945
Y66D12A.16	454.381	504.635	461.805	639.954	651.513	694.651			-0.482556	0.000177746	0.00141945
B0001.1	1672.12	1506.23	1688.24	2105.82	2162.03	2154.5			-0.400037	0.000178725	0.00142649
C09H10.6	6855.71	6239.75	6943.06	8927.92	8674.39	8386.03			-0.375174	0.000179773	0.00143407
C09F12.1	1226.83	1288.01	1241.57	579.712	697.16	188.907			1.35789	0.000180861	0.00144197
W06A7.3	9291.19	10118.3	9319.38	13331.6	13103.6	11656			-0.406997	0.000181044	0.00144265
Y17G7B.1	309.888	232.712	270.017	165.882	177.057	138.691			0.754797	0.00018264	0.00145457
EEED8.14	886.952	683.644	979.128	1264.19	1294.73	2027.76			-0.846885	0.00018451	0.00146867
F45E12.3	2699.03	2237.61	2598.39	3319.38	3383.44	3815.2			-0.481116	0.000185675	0.00147714
T13C5.6	222.647	203.729	245.623	99.5289	80.2288	155.43			1.00246	0.000185877	0.00147794
C31G12.4	69.9747	67.3415	63.9293	26.1918	17.9823	35.8684			1.32155	0.000186782	0.00148354
F35E8.12	91.785	75.0134	81.594	18.3343	20.7488	47.8245			1.52419	0.000186783	0.00148354
F52H2.5	283.534	283.005	297.776	200.804	186.739	181.733			0.599698	0.000187044	0.00148481
T27A8.1	154.49	145.765	145.523	71.591	100.978	70.5412			0.885585	0.000187349	0.00148643
Y48G1A.3	976.011	888.226	953.051	1306.97	1369.42	1182.46			-0.453731	0.000187706	0.00148845
F20G4.2	369.866	483.325	384.417	604.158	612.782	650.414			-0.592827	0.000188141	0.00149109
T19E7.3	1460.38	1210.44	1456.92	1977.48	1801	2012.22			-0.488876	0.000189389	0.00150017
T19H5.4	712.47	673.415	700.699	969.098	897.732	934.97			-0.426373	0.000189522	0.00150041
R11A5.3	458.925	298.349	404.605	253.188	204.722	157.821			0.911733	0.000189759	0.0015012
T17A3.6	89.0587	74.1609	76.5469	41.0339	35.9646	20.3254			1.28931	0.000189826	0.0015012
F32F2.1	279.899	296.644	313.758	206.042	195.039	163.799			0.653892	0.000190071	0.00150233
C06G4.1	2209.2	1949.49	2109.67	2652.36	2767.89	2945.99			-0.416292	0.000190724	0.00150668
F31F6.1	551.619	666.596	542.558	419.942	373.479	295.317			0.691232	0.000193134	0.00152489
F35A5.8	712.47	767.182	720.046	496.772	550.535	389.77			0.614959	0.000194013	0.00153101
K09A9.4	1386.77	1371.55	1442.62	1010.13	1004.24	1123.88			0.420982	0.000195069	0.00153852
K04C1.2	775.175	863.506	700.699	493.279	535.319	318.033			0.796852	0.000195731	0.00154291
C34C12.6	132.679	109.963	142.159	66.3526	70.546	34.6728			1.16381	0.000196188	0.00154568
W02B12.1	608.871	492.701	583.775	369.305	398.377	284.556			0.679821	0.000198106	0.00155995
Y47D3A.20	121.774	98.8812	130.382	184.216	193.656	235.536			-0.803642	0.000199076	0.00156675
T10B5.7	1078.7	936.814	1112.87	1618.65	1453.8	1361.8			-0.504152	0.000199248	0.00156726
C50D2.8	731.554	760.363	834.446	1225.78	1063.72	1015.08			-0.507612	0.000200364	0.0015752
Y76B12C.7	1795.72	2263.19	1864.04	3074.05	2987.83	2558.61			-0.541551	0.000200608	0.00157627
C16A11.10	425.301	327.331	438.252	594.554	578.2	774.758			-0.709521	0.000202276	0.00158852
F52H2.2	516.177	530.208	524.052	344.859	373.479	240.318			0.712353	0.000202658	0.00159061
R08H2.1	18.1753	15.3436	26.9176	53.2567	53.9469	53.8026			-1.41136	0.000202759	0.00159061
C27C12.1	1050.53	914.651	1019.5	770.04	641.83	567.916			0.589817	0.000203635	0.00159663
C49C3.9	491.641	688.759	505.546	301.206	391.461	233.145			0.867108	0.000204863	0.0016054
Y45F10C.2	281.716	171.337	273.382	514.233	337.514	642.044			-1.04155	0.000206435	0.00161685
F21F8.4	335.333	284.71	272.541	199.058	146.625	95.6491			1.00901	0.000207729	0.00162612
F42E11.1	303.527	273.628	325.535	210.408	160.458	120.757			0.869818	0.00020821	0.00162862
F39H12.1	188.114	186.681	165.711	78.5755	120.343	101.627			0.859042	0.000208278	0.00162862
F36A4.8	148.128	144.912	135.429	68.9718	63.6297	95.6491			0.908832	0.000208381	0.00162862
F39D8.3	24.5366	23.8679	25.2352	6.11143	4.14976	4.78245			2.26399	0.000210254	0.00164238
F25B4.4	106.325	71.6037	123.653	164.135	204.722	235.536			-0.99999	0.000211806	0.00165362
Y71F9AL.14	537.988	457.752	498.817	716.783	655.663	783.127			-0.529339	0.000212461	0.00165785
C04F12.1	919.668	872.03	900.898	1249.35	1319.62	1115.51			-0.452238	0.000212687	0.00165873
C54E10.1	55.4345	87.7997	52.994	17.4612	29.0483	25.1079			1.47489	0.000213917	0.00166744
F11D11.3	46.3469	48.5882	62.2469	14.842	5.53302	23.9123			1.8109	0.000214126	0.00166818
K04C1.3	372.593	281.3	344.041	200.804	182.59	228.362			0.704461	0.000215874	0.00168091
T16G1.5	10.9052	5.11455	8.41175	20.0804	24.8986	111.192			-2.67605	0.000217794	0.00169496
F53B7.3	1217.74	953.011	1184.37	1654.45	1521.58	2213.08			-0.683787	0.000219204	0.00170503
T09A12.4	1917.49	2458.39	1959.1	3416.29	3240.97	2749.91			-0.570566	0.000219977	0.00171013
F12E12.9	117.23	101.439	105.988	64.6065	31.8149	23.9123			1.40684	0.000220686	0.00171474
Y51H4A.25	157.216	169.632	158.141	89.9253	89.9115	41.8465			1.12641	0.000221115	0.00171715
AC8.4	21.8103	32.3921	38.694	0.873061	6.91627	8.36929			2.59733	0.000221553	0.00171965
C48B4.4	6012.37	6032.61	6340.78	7700.4	8064.37	7541.93			-0.342038	0.000221928	0.00172164
C25A1.4	3223.38	3172.72	3185.53	4847.23	4685.08	3816.4			-0.478534	0.000222471	0.00172374
C17E4.2	139.949	122.749	137.112	63.7334	88.5283	58.5851			0.933326	0.000222543	0.00172374
R07E3.4	543.44	581.353	514.799	255.807	282.184	72.9324			1.42401	0.000222551	0.00172374
K06A5.1	1957.47	1731.27	1980.97	2604.34	2383.35	2874.25			-0.471872	0.000223129	0.0017273
C41G11.3	66.3397	104.848	79.0704	33.1763	38.7311	38.2596			1.19128	0.00022392	0.00173252
ZK154.7	807.89	839.638	783.134	586.697	515.954	352.706			0.738063	0.000226418	0.00175092
E01B7.1	731.554	1042.52	760.422	1358.48	1442.73	1194.42			-0.656427	0.00022728	0.00175666
Y94H6A.2	51.7995	60.5221	60.5646	28.811	19.3656	16.7386			1.38985	0.000228264	0.00176333
Y40H7A.10	751.547	676.825	709.11	922.825	1011.16	967.251			-0.439824	0.000229845	0.00177461
T10A3.1	71.7923	124.454	85.7998	34.0494	44.2641	43.0421			1.22704	0.000230931	0.00178206
ZK512.7	774.266	756.953	766.31	420.815	604.482	384.988			0.707353	0.000231878	0.00178842
Y47D3A.26	4038.54	4343.1	4152.04	6121.03	5880.21	5029.95			-0.442501	0.000232457	0.00179194
T05D4.2	239.913	226.745	217.864	139.69	145.242	84.8886			0.886955	0.000233032	0.00179544
R05F9.6	4078.53	4154.72	4112.5	5504.65	5675.49	4937.88			-0.384625	0.00023333	0.00179679
W07E6.5	382.589	270.219	366.752	192.073	170.14	229.558			0.783421	0.000236379	0.00181931
C07A12.4	7153.78	9893.24	7187.84	5423.45	5556.53	4056.72			0.688584	0.00023765	0.00182705
F29D10.4	3253.37	3366.22	3391.62	4581.82	4934.07	4029.22			-0.436001	0.000237681	0.00182705
T24E12.3	12.7227	16.1961	21.8705	0.873061	0	2.39123			3.93547	0.000237758	0.00182705
R06A10.4	159.033	156.846	136.27	95.1636	84.3785	65.7587			0.875319	0.000238493	0.00183174
F13B9.8	647.039	611.188	690.605	463.595	438.492	309.664			0.684017	0.000238868	0.00183365
C54G7.2	631.59	597.55	646.864	398.989	449.558	270.209			0.746379	0.000240141	0.00184246
R07E5.3	2144.68	2053.49	2255.19	2878.48	2828.76	2678.17			-0.377979	0.000240349	0.0018431
T07D4.5	552.528	450.08	578.728	769.167	760.79	1144.2			-0.757681	0.000241846	0.00185361
W07G4.4	6949.31	6935.33	6969.98	9523.35	9493.28	8276.04			-0.388192	0.000242888	0.00186062
T23G5.2	3241.56	3803.52	3452.18	4768.66	5064.09	4399.86			-0.439028	0.000246218	0.00188514
C12D8.1	3617.78	4461.59	3638.08	5818.95	5658.89	5051.47			-0.496423	0.000246358	0.00188523
W01A11.6	257.18	234.417	225.435	130.959	164.607	151.843			0.687096	0.000247515	0.0018931
AH9.2	310.797	294.086	294.411	418.196	421.893	432.812			-0.501199	0.000247967	0.00189511
Y62E10A.5	438.024	353.756	445.823	625.112	560.218	681.5			-0.59401	0.000248037	0.00189511
Y104H12D.2	1579.43	1526.69	1641.97	1146.33	1279.51	1116.7			0.423613	0.000248355	0.00189656
F42G8.3	328.972	279.595	314.599	191.2	172.907	221.189			0.655828	0.00024867	0.00189797
R04A9.2	1315.89	1386.04	1302.98	968.225	915.714	622.915			0.675113	0.000250429	0.0019104
T22C1.1	2517.27	1958.87	2501.65	3183.18	3318.43	3418.26			-0.507471	0.000251185	0.0019143
C17H12.6	299.892	357.166	331.423	98.6559	171.524	25.1079			1.7471	0.000251201	0.0019143
F01D5.9	305.344	514.012	320.488	736.863	760.79	575.09			-0.862464	0.000252184	0.00191996
Y54G2A.20	54.5258	72.4561	50.4705	27.9379	20.7488	17.9342			1.39614	0.000252206	0.00191996
Y108G3AL.2	882.409	862.654	826.875	1113.15	1155.02	1116.7			-0.39594	0.000252626	0.00192216
Y46C8AL.3	36.3505	87.7997	41.2176	17.4612	1.38325	1.19561			2.96168	0.00025513	0.00194021
F56C9.7	2739.92	2670.65	2702.7	1523.49	1383.25	450.746			1.27254	0.000255594	0.00194273
Y23H5A.3	2961.66	3187.22	2994.58	4377.53	4297.77	3672.92			-0.433613	0.000258428	0.00196268
F35G2.2	1000.55	818.327	977.445	1268.56	1307.18	1309.2			-0.474253	0.000258487	0.00196268
F12E12.8	378.954	310.282	372.641	216.519	226.854	125.539			0.899599	0.000259355	0.00196729
F10C2.7	1.81753	4.26212	0.841175	14.842	5.53302	75.3237			-3.78794	0.000259363	0.00196729
M05B5.4	706.109	742.462	747.805	529.948	527.02	386.183			0.605188	0.000259749	0.0019692
C50D2.5	1367.69	1085.14	1315.6	1746.99	1706.94	1844.83			-0.491881	0.000261355	0.00197987
F48G7.11	78.1536	93.7667	69.8175	41.9069	37.3479	25.1079			1.20291	0.000261426	0.00197987
C23H4.6	278.99	225.892	328.899	187.708	139.709	135.104			0.843418	0.000264168	0.00199926
D1007.16	1682.12	1510.5	1772.36	2155.59	2322.48	2187.97			-0.424647	0.000264259	0.00199926
Y53C12B.3	4895.5	5109.43	4952.84	6434.46	6030.99	6438.38			-0.337951	0.000264656	0.00200123
M176.2	1552.17	1265.85	1424.11	2029.87	1861.86	1940.48			-0.459895	0.000266457	0.00201381
K09C4.10	520.721	469.686	513.958	372.797	323.682	258.253			0.652532	0.000267923	0.00202385
F59F5.6	379.863	392.968	406.288	290.729	265.585	249.883			0.545596	0.000269933	0.00203798
F09E5.10	140.858	125.306	118.606	204.296	197.805	212.819			-0.677824	0.000270946	0.00204458
R12E2.1	1117.78	1456.79	1136.43	2174.79	2229.81	1557.88			-0.684112	0.000271933	0.00205097
T10G3.6	507.09	374.214	480.311	656.542	677.795	963.664			-0.754748	0.000272164	0.00205125
H04D03.2	851.511	1082.58	844.54	1408.25	1433.05	1239.85			-0.554526	0.00027225	0.00205125
F09C12.8	18.1753	16.1961	13.4588	0.873061	1.38325	0			4.4283	0.000273859	0.00206231
Y54G2A.5	1746.64	1663.08	1774.88	2410.52	2417.93	2097.11			-0.417829	0.000276517	0.00208126
C09G4.3	3899.5	3353.44	3849.22	4805.33	4797.13	5235.59			-0.41846	0.000277004	0.00208385
F43E2.4	2642.68	2728.61	2633.72	3270.49	3458.14	3407.5			-0.340186	0.000277333	0.00208425
D1081.6	255.362	257.432	307.029	177.231	160.458	182.929			0.653238	0.000277341	0.00208425
T17A3.7	103.599	91.2094	93.3704	48.8914	51.1804	50.2158			0.940767	0.000280068	0.00210339
Y39A1A.21	346.239	334.15	357.499	485.422	468.923	493.788			-0.481061	0.000280277	0.00210339
T14B4.7	115.413	138.945	128.7	52.3837	78.8455	70.5412			0.939688	0.000280319	0.00210339
K02F3.3	188.114	379.329	143	467.961	531.17	624.11			-1.19143	0.000280596	0.0021044
ZC513.7	2412.76	2280.24	2400.71	1831.68	1860.48	1871.14			0.350747	0.000281604	0.00211088
F47G9.1	4414.77	4056.69	4470.84	3283.58	3487.18	3097.83			0.391368	0.00028502	0.00213335
C04E7.2	549.801	463.719	530.781	380.655	343.047	298.903			0.591874	0.000285072	0.00213335
F08F3.6	1149.58	1186.57	1131.38	1678.9	1593.51	1414.41			-0.435308	0.000285214	0.00213335
Y38C9B.2	9.99639	7.67182	10.0941	0	0	0			5.47585	0.00028524	0.00213335
F54C9.3	597.057	582.206	614.899	345.732	434.342	442.377			0.557724	0.00028533	0.00213335
Y5H2B.3	74.5185	65.6367	66.4528	31.4302	34.5814	28.6947			1.12804	0.000287989	0.00215213
Y66D12A.14	207.198	293.234	216.182	144.055	143.858	98.0403			0.891549	0.000288585	0.0021555
F23H11.2	802.437	997.337	851.269	1285.15	1173	1270.94			-0.492692	0.00028938	0.00216033
T07H8.6	39.0768	48.5882	58.0411	8.73061	9.68278	23.9123			1.79744	0.000290621	0.00216849
Y48G1A.5	6160.5	8415.99	6160.77	11804.7	11897.4	8962.32			-0.655496	0.000290775	0.00216854
T05C12.6	3027.09	3089.19	3136.74	4916.21	4694.77	3656.19			-0.520031	0.000291016	0.00216899
Y77E11A.7	2125.6	2346.72	2134.9	3305.41	3326.73	2656.65			-0.491514	0.000291132	0.00216899
T01C3.1	2527.27	2436.23	2457.07	3060.95	3108.17	3348.91			-0.359005	0.000293627	0.00218636
ZK6.3	25.4454	28.9824	24.3941	4.3653	5.53302	8.36929			2.13082	0.000293761	0.00218636
F36F2.3	6504.92	6770.81	6981.75	5495.92	5079.31	5345.59			0.347302	0.000294458	0.00219044
Y59A8A.2	1237.73	1338.31	1237.37	1966.13	1747.05	1578.21			-0.473396	0.000297207	0.00220976
T05A8.8	36.3505	50.293	39.5352	16.5882	9.68278	14.3474			1.61081	0.000300411	0.00223245
C26B2.3	252.636	260.842	261.605	157.151	149.391	188.907			0.645713	0.000302375	0.00224591
T02C5.3	1336.79	1271.82	1294.57	941.16	944.763	654.001			0.619438	0.000302961	0.00224912
K02C4.4	220.829	167.928	253.194	137.071	106.511	105.214			0.873241	0.000304198	0.00225716
F52F12.7	1754.82	1460.2	1685.71	2214.08	2117.76	2462.96			-0.471608	0.000304573	0.0022588
F41E6.4	5418.95	5680.56	5585.4	7782.46	7477.87	6642.83			-0.39271	0.000306942	0.00227522
C34H3.1	103.599	112.52	99.2586	61.9873	40.1144	22.7167			1.31878	0.000310217	0.00229811
K08E7.7	153.581	154.289	151.411	73.3371	94.0613	98.0403			0.800736	0.000310343	0.00229811
F57C12.4	199.928	251.465	227.117	137.071	118.96	153.039			0.727854	0.000310977	0.00230164
F13G3.7	1050.53	890.784	1043.06	1308.72	1390.17	1372.56			-0.447714	0.000311961	0.00230776
W01A11.5	715.196	601.812	669.575	482.803	442.641	329.989			0.660118	0.00031257	0.00231109
C39B5.6	814.251	810.656	862.204	1196.97	1116.29	1040.18			-0.432066	0.00031347	0.00231658
F14H3.5	202.654	198.615	203.564	297.714	331.981	278.578			-0.584671	0.000313917	0.00231872
T24C4.6	3553.26	4760.79	3552.28	6888.45	6859.56	5027.55			-0.662005	0.000314791	0.002324
ZK1098.2	2298.26	1926.48	2217.34	2840.07	2839.82	2932.84			-0.419001	0.000317697	0.00234427
F40F11.2	2882.6	3029.52	2923.08	3952.35	3629.66	3698.03			-0.352838	0.000318219	0.00234694
R186.8	145.402	96.324	130.382	195.566	211.638	304.881			-0.93541	0.000318914	0.00235089
Y38A10A.7	1050.53	831.966	1017.82	1389.91	1323.77	1957.22			-0.687491	0.000320076	0.00235827
Y32F6B.3	127.227	142.355	137.112	61.1143	51.1804	92.0622			0.992113	0.00032093	0.00236337
Y6B3B.5	251.727	281.3	276.747	382.401	385.928	393.357			-0.519854	0.000322078	0.0023697
Y48E1B.13	45.4381	76.7182	69.8175	23.5726	23.5153	28.6947			1.34438	0.000322315	0.0023697
ZC434.9	206.289	239.531	197.676	115.244	145.242	131.517			0.722212	0.000322394	0.0023697
K08D10.12	145.402	177.304	174.123	279.379	240.686	259.448			-0.651974	0.000322435	0.0023697
ZC155.3	3232.47	2631.43	3194.78	4242.2	3889.71	4450.07			-0.474186	0.000326095	0.00239453
W06D4.6	1300.44	1173.79	1404.76	1740.88	1677.89	1891.46			-0.453174	0.000326141	0.00239453
C01B7.4	315.341	267.661	291.888	184.216	186.739	107.605			0.868797	0.000328482	0.00240993
Y71F9B.9	53.617	74.1609	52.994	117.863	134.176	101.627			-0.965481	0.000328568	0.00240993
[truncated: 18,693 more rows]
